# Supplementary material for: Bis(μ-5-carb­oxy­benzene-1,3-dicarboxyl­ato)-κ3 O 1,O 1′:O 3;κ3 O 3:O 1,O 1′-bis­[(2-phenyl-1,3,7,8-tetra­aza­cyclo­penta­[l]phenanthrene-κ2 N 7,N 8)lead(II)]
Source: Acta Crystallogr Sect E Struct Rep Online. 2010 Nov 24;66(Pt 12):m1651–2. doi: 10.1107/S1600536810045812 (PMC3011518; doi:10.1107/S1600536810045812)
Supplement: Supplementary file 2 [file e-66-m1651-Isup2.hkl]

#
# h,k,l, Fc-squared, Fo-squared, sigma(Fo-squared) and status flag
#
data_I
_shelx_title ' WW in  P-1'
_shelx_refln_list_code          4
_shelx_F_calc_maximum      313.73
_exptl_crystal_F_000       684.00
_reflns_d_resolution_high  0.8401
 
loop_
 _symmetry_equiv_pos_as_xyz
 'x, y, z'
 '-x, -y, -z'
 
_cell_length_a     9.2776
_cell_length_b    11.4409
_cell_length_c    12.2764
_cell_angle_alpha  73.820
_cell_angle_beta   72.754
_cell_angle_gamma  68.680
 
_shelx_F_squared_multiplier     1.000
 
loop_
 _refln_index_h
 _refln_index_k
 _refln_index_l
 _refln_F_squared_calc
 _refln_F_squared_meas
 _refln_F_squared_sigma
 _refln_observed_status
   3   0   0    13021.17    12752.64    182.86 o
   4   0   0     2283.50     2376.82     27.09 o
   5   0   0     1567.34     1687.65     63.57 o
   6   0   0     1925.88     1972.43     45.13 o
   7   0   0       14.63       29.42     22.48 o
   8   0   0      410.68      460.30     36.04 o
   9   0   0      205.26      235.56     53.93 o
  10   0   0      625.83      539.87     61.31 o
  -9   1   0      475.84      466.25     57.71 o
  -8   1   0     2683.96     2682.51     79.60 o
  -7   1   0     5001.15     4923.90     62.45 o
  -6   1   0     7177.31     7389.03     60.64 o
  -5   1   0    10013.41    10177.37    180.90 o
  -4   1   0     9731.01     9514.58     64.75 o
  -3   1   0     4886.40     4796.23     42.89 o
  -2   1   0    10941.50    11056.51     65.14 o
   3   1   0     2890.49     2846.53     47.09 o
   4   1   0     1013.81      990.37     36.35 o
   5   1   0     5495.39     5377.79     95.75 o
   6   1   0     7321.82     7347.71    127.53 o
   7   1   0     5443.84     5211.80    110.27 o
   8   1   0     6255.67     6282.10     79.01 o
   9   1   0     2976.51     3112.33     87.55 o
  10   1   0     2047.03     2131.60     84.64 o
  -9   2   0     2726.37     2910.40     90.21 o
  -8   2   0     2389.80     2625.15    149.90 o
  -7   2   0     2827.71     2825.86     76.13 o
  -6   2   0     3368.09     3349.17     85.15 o
  -5   2   0     1935.92     1927.47     35.58 o
  -4   2   0       27.12       34.61     17.80 o
  -3   2   0      964.73     1070.70     23.23 o
  -2   2   0     5559.37     5715.24     66.71 o
  -1   2   0     4496.88     4670.45     58.08 o
   2   2   0     5558.75     5239.10     89.08 o
   3   2   0    10017.05     9698.78     83.98 o
   4   2   0    14423.53    13548.62     87.48 o
   5   2   0     7681.67     7463.89     72.94 o
   6   2   0     4421.21     4382.19     72.60 o
   7   2   0     1356.40     1380.78     43.24 o
   8   2   0     2204.91     2262.88     62.04 o
   9   2   0       11.36       20.11     43.33 o
  10   2   0       55.10       65.92     72.20 o
  -9   3   0       12.84        8.26     54.19 o
  -8   3   0      199.80      169.58     77.70 o
  -7   3   0     1170.82     1096.90     63.70 o
  -6   3   0      917.68      919.90     33.40 o
  -5   3   0     4941.75     5137.41     70.24 o
  -4   3   0     8534.74     8847.88     62.53 o
  -3   3   0     6939.42     6526.69     58.08 o
  -2   3   0    35677.80    36450.85    146.76 o
  -1   3   0    17523.64    17503.00     90.25 o
   0   3   0    15717.11    16106.81    122.43 o
   1   3   0    14624.96    15577.84    126.36 o
   2   3   0    18154.36    18174.80    151.47 o
   3   3   0     2192.83     2144.85     54.94 o
   4   3   0     3043.26     3110.23     94.18 o
   5   3   0       70.62       73.94     33.35 o
   6   3   0     1243.17     1193.66     34.19 o
   7   3   0     2168.65     2188.78     85.94 o
   8   3   0      796.94      749.57     60.27 o
   9   3   0     5429.13     5246.36    112.20 o
  10   3   0     1924.54     2004.16     86.13 o
  -8   4   0     2895.91     2928.40    108.30 o
  -7   4   0     4521.20     4305.51    124.79 o
  -6   4   0     5162.55     5219.95     88.54 o
  -5   4   0     1043.20     1054.51     32.43 o
  -4   4   0     4048.12     4082.69     47.60 o
  -3   4   0     3920.91     3846.45     82.41 o
  -2   4   0     6994.83     7632.35     78.48 o
  -1   4   0     1441.69     1411.10     36.89 o
   0   4   0       78.58      104.38     38.46 o
   1   4   0     1163.46     1314.57     54.15 o
   2   4   0     1110.17     1059.50     53.37 o
   3   4   0     8436.95     8256.28    122.43 o
   4   4   0    16387.88    15984.17    372.40 o
   5   4   0    11617.33    10554.68    164.42 o
   6   4   0     8076.19     7400.04    120.08 o
   7   4   0     4348.81     3923.30    102.03 o
   8   4   0     2378.47     2336.40     91.04 o
   9   4   0     4115.71     3738.87    170.31 o
  10   4   0      787.90      773.83    115.37 o
  -8   5   0     2124.30     2190.56    114.19 o
  -7   5   0      559.08      597.25     72.99 o
  -6   5   0     1315.33     1289.82     54.49 o
  -5   5   0      494.91      528.97     48.66 o
  -4   5   0     2803.54     2922.47     54.49 o
  -3   5   0     3497.53     3645.82    112.23 o
  -2   5   0     1472.93     1541.38     47.09 o
  -1   5   0     9081.33     9666.60    127.93 o
   0   5   0     8356.82     8583.55    120.86 o
   1   5   0     7827.98     8086.76    117.72 o
   2   5   0    13018.46    13522.41    155.39 o
   3   5   0    14494.30    14503.43    167.17 o
   4   5   0     5892.09     5738.59    116.15 o
   5   5   0     1918.92     1949.87     62.95 o
   6   5   0     2641.50     2604.05    141.27 o
   7   5   0      996.36      986.20     51.65 o
   8   5   0       76.91       42.38     55.59 o
   9   5   0       63.09       14.48     59.58 o
  10   5   0     1654.03     1499.63     87.04 o
  -7   6   0      786.81      730.67     76.91 o
  -6   6   0     1915.31     1774.47     98.89 o
  -5   6   0     7765.20     7599.39    114.58 o
  -4   6   0     1552.88     1493.51     64.36 o
  -3   6   0     5326.73     5655.17    125.18 o
  -2   6   0     7156.02     7433.57    127.14 o
  -1   6   0     4606.23     4582.55    105.17 o
   0   6   0     7259.73     7832.48    130.28 o
   1   6   0     5037.91     5459.98    111.44 o
   2   6   0      923.15      926.08     64.36 o
   3   6   0      115.75      134.20     51.01 o
   4   6   0      598.21      608.23     59.65 o
   5   6   0     3184.96     3249.19     92.22 o
   6   6   0     1738.50     1721.31     66.67 o
   7   6   0     4638.63     4576.43    102.76 o
   8   6   0     2724.47     2756.33    114.98 o
   9   6   0     4069.34     4095.66    117.33 o
  10   6   0     3615.36     3408.55    109.66 o
  -6   7   0     1609.65     1637.91     99.67 o
  -5   7   0     2140.11     2005.99     74.56 o
  -4   7   0      352.44      389.27     54.94 o
  -3   7   0       52.86       53.37     45.52 o
  -2   7   0        1.15        9.42     38.46 o
  -1   7   0       63.09       48.69     27.18 o
   0   7   0     1122.86     1280.82     80.05 o
   1   7   0     4927.57     5033.82    118.51 o
   2   7   0     5851.34     5810.79    128.71 o
   3   7   0     7254.58     7421.64    105.40 o
   4   7   0     9597.67    10285.31    559.18 o
   5   7   0    10021.25    10227.74    170.31 o
   6   7   0     5138.24     5210.62    102.14 o
   7   7   0     5411.14     5506.28    142.05 o
   8   7   0     2543.04     2420.38    111.44 o
   9   7   0      552.86      581.96    113.41 o
  10   7   0      127.82      170.60     63.30 o
  -5   8   0      460.91      466.18     60.43 o
  -4   8   0     1997.75     1816.85     82.41 o
  -3   8   0     2113.63     2072.70     76.13 o
  -2   8   0     3943.75     3980.59     88.68 o
  -1   8   0     5166.20     5252.00     92.61 o
   0   8   0     8375.19     8826.06    166.38 o
   1   8   0    11342.59    11661.60    185.22 o
   2   8   0     6284.83     6511.73    221.71 o
   3   8   0     4966.94     5204.37    162.46 o
   4   8   0     2448.61     2420.19     76.18 o
   5   8   0     1130.32     1145.05     86.33 o
   6   8   0      361.13      354.74     76.91 o
   7   8   0       46.85       69.06     64.36 o
   8   8   0      627.33      620.01     81.62 o
   9   8   0     1360.24     1352.16     79.68 o
  -5   9   0     2271.45     2208.48     84.76 o
  -4   9   0     2478.93     2286.17     90.25 o
  -3   9   0     1895.20     1798.80     80.05 o
  -2   9   0     1169.94     1251.00     68.28 o
  -1   9   0     2450.23     2446.28     79.27 o
   0   9   0      770.09      798.94     91.82 o
   1   9   0       56.19       58.86     80.05 o
   2   9   0     1240.24     1155.25     95.75 o
   3   9   0      694.47      727.53     83.19 o
   4   9   0     2512.33     2541.24    109.09 o
   5   9   0     1976.31     1963.61    105.17 o
   6   9   0     1782.15     1699.13     99.67 o
   7   9   0     4622.70     4547.23    142.05 o
   8   9   0     4699.61     4639.84    146.76 o
   9   9   0     3156.86     2899.90    126.36 o
  -4  10   0        3.26      -12.56     61.22 o
  -3  10   0       58.58       43.95     55.72 o
  -2  10   0      605.83      551.73     68.28 o
  -1  10   0     1839.02     1921.23     76.91 o
   0  10   0     2451.81     2686.43    129.49 o
   1  10   0     2531.50     2555.37    113.80 o
   2  10   0     3435.72     3479.10    132.63 o
   3  10   0     5861.22     5771.55    154.61 o
   4  10   0     6867.50     6867.94    167.95 o
   5  10   0     3548.68     3557.58    128.71 o
   6  10   0     2594.87     2520.83    120.86 o
   7  10   0      703.00      648.26     91.82 o
   8  10   0      493.41      649.04     90.25 o
  -2  11   0     3388.87     3344.11    105.17 o
  -1  11   0     3457.08     3633.71    118.51 o
   0  11   0     1809.09     1958.90    131.06 o
   1  11   0     2141.94     2210.05    131.85 o
   2  11   0     1837.23     1803.51    119.29 o
   3  11   0     1187.49      996.72    105.95 o
   4  11   0     1132.23     1139.56     92.61 o
   5  11   0        0.53       74.56     80.05 o
   6  11   0      213.32      216.61     76.91 o
   7  11   0      529.86      625.50     88.68 o
   8  11   0     1028.86     1014.77    100.46 o
  -1  12   0      203.79      246.43     71.42 o
   0  12   0      357.19      307.65     72.99 o
   1  12   0      172.12      149.90     77.70 o
   2  12   0      753.99      710.26    116.94 o
   3  12   0     1091.39     1141.12    120.08 o
   4  12   0     2741.89     2668.38    143.62 o
   5  12   0     2540.36     2451.77    125.57 o
   6  12   0     2642.62     2686.43    130.28 o
   3  13   0     1762.84     1945.56    142.05 o
   4  13   0     1559.10     1597.89    127.14 o
  -6 -12   1     2099.20     2028.75    127.93 o
  -5 -12   1     2034.58     2020.12    127.93 o
  -4 -12   1     2776.53     2836.33    145.19 o
  -3 -12   1     2829.44     2694.28    141.27 o
  -2 -12   1     2666.85     2555.37    148.33 o
  -1 -12   1      551.05      661.60    117.72 o
   0 -12   1     1820.11     1945.56    142.05 o
  -7 -11   1     2869.13     2790.03    136.56 o
  -6 -11   1     3228.70     3370.01    147.55 o
  -5 -11   1     2519.34     2456.48    127.14 o
  -4 -11   1      915.00      931.58    110.66 o
  -3 -11   1      892.95      869.58    107.52 o
  -2 -11   1        4.43      -17.27     85.55 o
  -1 -11   1     1087.11     1198.42    109.87 o
   0 -11   1      101.13       52.58     84.76 o
   1 -11   1     1422.53     1346.75     76.91 o
   2 -11   1     1467.84     1521.76     83.19 o
  -8 -10   1      307.92      157.75     89.47 o
  -7 -10   1      175.85      156.96     91.82 o
  -6 -10   1       74.68       51.80     81.62 o
  -5 -10   1      430.90      551.73     94.96 o
  -4 -10   1      763.62      844.46    102.03 o
  -3 -10   1     3857.02     3484.59    132.63 o
  -2 -10   1     3006.03     3118.86    134.99 o
  -1 -10   1     4789.65     4624.14    146.76 o
   0 -10   1     2135.40     2056.22    126.36 o
   1 -10   1     6094.44     5956.77    114.58 o
   2 -10   1     2968.15     3091.40     93.39 o
   3 -10   1     1810.06     1717.18     92.61 o
  -9  -9   1      651.57      619.22     92.61 o
  -8  -9   1     1932.06     1918.88    116.15 o
  -7  -9   1     4431.97     4305.51    154.61 o
  -6  -9   1     3358.54     3229.52    134.99 o
  -5  -9   1     4883.58     4849.39    147.55 o
  -4  -9   1     4613.96     4296.09    138.13 o
  -3  -9   1     1221.25     1252.57     91.82 o
  -2  -9   1     7707.08     7830.12    177.37 o
  -1  -9   1     5085.88     5036.17    145.98 o
   0  -9   1      457.10      507.78     82.41 o
   1  -9   1      909.52      997.50     59.65 o
   2  -9   1      603.35      558.01     56.51 o
   3  -9   1      708.30      616.87     62.00 o
   4  -9   1      364.58      396.33     59.65 o
  -9  -8   1     2925.73     2894.56    106.60 o
  -8  -8   1     2460.11     2476.10    126.36 o
  -7  -8   1     2838.83     2852.81    125.57 o
  -6  -8   1     3903.83     3840.11    132.63 o
  -5  -8   1     1110.80     1136.42     97.32 o
  -4  -8   1      597.57      542.31     77.70 o
  -3  -8   1      124.71      126.36     76.13 o
  -2  -8   1      462.64      462.26     78.48 o
  -1  -8   1      989.52      957.48     85.55 o
   0  -8   1     2516.69     2677.80    113.80 o
   1  -8   1     5427.98     5475.67    138.13 o
   2  -8   1     4737.82     4690.85     92.61 o
   3  -8   1     3599.46     3446.92     88.68 o
   4  -8   1     3088.73     2883.42     82.41 o
   5  -8   1     1721.22     1660.67     70.63 o
  -9  -7   1       12.37       22.52     66.03 o
  -8  -7   1       95.74       36.10     80.05 o
  -7  -7   1      299.82      254.28     79.27 o
  -6  -7   1     1571.56     1518.74    158.14 o
  -5  -7   1     3358.11     3420.23    120.86 o
  -4  -7   1     6034.19     5928.51    102.81 o
  -3  -7   1    15732.69    16881.94    158.67 o
  -2  -7   1     6702.58     6459.83    142.05 o
  -1  -7   1    12752.35    13121.36    189.14 o
   0  -7   1     8200.82     8257.07    158.53 o
   1  -7   1     7574.43     7969.04    147.94 o
   2  -7   1     3473.49     3503.43     76.13 o
   3  -7   1     1471.50     1342.04     58.86 o
   4  -7   1      230.51      209.55     48.66 o
   5  -7   1      155.20       92.61     43.95 o
   6  -7   1        9.66       16.48     42.38 o
 -10  -6   1     1279.60     1251.74     87.36 o
  -9  -6   1     3284.10     3361.80    110.70 o
  -8  -6   1     3404.23     3592.44    110.66 o
  -7  -6   1     6518.69     6615.92    274.29 o
  -6  -6   1     4959.64     4896.64    105.32 o
  -5  -6   1     7751.74     7364.86    131.06 o
  -4  -6   1     9801.91     9681.51    168.74 o
  -3  -6   1     6012.20     6089.40    135.77 o
  -2  -6   1      688.88      613.73     68.28 o
  -1  -6   1     1789.48     1878.07     79.27 o
   0  -6   1      540.70      754.21     69.06 o
   1  -6   1      375.06      418.31     55.72 o
   2  -6   1     1198.52     1232.45     39.72 o
   3  -6   1     1767.26     1880.90     46.75 o
   4  -6   1     4404.88     4458.55     84.76 o
   5  -6   1     6045.43     6111.37     98.89 o
   6  -6   1     2962.77     2900.69     76.13 o
   7  -6   1     2647.26     2402.33     94.18 o
 -10  -5   1     1811.04     1690.30    262.52 o
  -9  -5   1     2157.90     1928.30    139.70 o
  -8  -5   1     4807.51     4927.08    156.96 o
  -7  -5   1      658.08      637.35     49.89 o
  -6  -5   1       19.61       28.91     42.79 o
  -5  -5   1     1580.69     1616.85     63.26 o
  -4  -5   1       17.89       21.97     52.58 o
  -3  -5   1      984.92      875.07     62.79 o
  -2  -5   1     3039.06     3025.47     95.75 o
  -1  -5   1     7412.92     7471.46    124.79 o
   0  -5   1     5923.04     5826.49    109.87 o
   1  -5   1     3760.54     3728.67     91.82 o
   2  -5   1     7447.72     7615.08    100.46 o
   3  -5   1     9737.73     9870.65    102.03 o
   4  -5   1     5253.30     5295.95     82.41 o
   5  -5   1     2270.37     2206.91     61.22 o
   6  -5   1      765.36      747.93     50.23 o
   7  -5   1       92.78      130.28     53.37 o
 -10  -4   1       53.56       49.44    105.17 o
  -9  -4   1      411.82      384.56     98.89 o
  -8  -4   1     1660.84     1655.96     80.05 o
  -7  -4   1     1051.17      980.24     65.14 o
  -6  -4   1     6851.13     6479.92    774.61 o
  -5  -4   1     9084.40     8100.89    167.17 o
  -4  -4   1    17166.18    17037.44    193.85 o
  -3  -4   1    16509.95    16097.39    189.14 o
  -2  -4   1    14087.62    13857.52    165.60 o
  -1  -4   1    15213.75    15252.93    162.46 o
   0  -4   1    12643.46    13266.55    143.62 o
   1  -4   1     9268.31    10213.62    124.79 o
   2  -4   1     1855.56     1933.01     43.95 o
   3  -4   1       56.54       69.81     22.03 o
   4  -4   1     1446.94     1565.73     43.16 o
   5  -4   1      681.17      667.21     27.33 o
   6  -4   1     2270.67     2177.24     56.16 o
   7  -4   1      815.08      869.54     70.24 o
   8  -4   1     1202.14     1154.27     67.95 o
 -10  -3   1     2207.81     2042.10    148.33 o
  -9  -3   1     3457.77     3412.39    105.17 o
  -8  -3   1     2966.55     3041.95     95.75 o
  -7  -3   1    10256.42     9797.66    135.77 o
  -6  -3   1     6900.50     7036.52     93.00 o
  -5  -3   1     3539.33     3074.13     92.61 o
  -4  -3   1     6507.44     6342.11     88.68 o
  -3  -3   1      286.48      561.93     45.52 o
  -2  -3   1       79.05      131.06     46.30 o
  -1  -3   1      356.10      396.33     40.03 o
   0  -3   1      931.86      959.83     44.73 o
   1  -3   1      946.01     1036.74     46.30 o
   2  -3   1     9330.43     9767.84     73.77 o
   3  -3   1    13099.99    13075.30     71.85 o
   4  -3   1    10616.63    10944.76     80.44 o
   5  -3   1    11543.91    11544.38     66.67 o
   6  -3   1     6539.65     6673.67     69.98 o
   7  -3   1     2962.53     3119.22     64.14 o
   8  -3   1     2206.12     2201.67    126.75 o
   9  -3   1     1415.04     1324.87    123.22 o
 -10  -2   1     1257.62     1165.64     68.43 o
  -9  -2   1     2087.81     1933.74     75.74 o
  -8  -2   1      188.72      157.76     39.65 o
  -7  -2   1      400.73      394.52     43.95 o
  -6  -2   1       11.93       20.41     26.57 o
  -5  -2   1     1661.17     1715.40     36.58 o
  -4  -2   1     4393.94     4050.05     94.57 o
  -3  -2   1     6687.32     6527.33     72.20 o
  -2  -2   1     9325.29     9414.67    104.38 o
   1  -2   1    19387.16    18851.32    120.86 o
   2  -2   1    13608.77    13343.43     76.91 o
   3  -2   1     4712.63     4844.23     36.02 o
   4  -2   1     5153.50     5394.17     49.44 o
   5  -2   1     1383.28     1497.31     30.88 o
   6  -2   1       12.02       42.64     21.90 o
   7  -2   1      207.82      183.83     27.66 o
   8  -2   1      323.42      376.38     52.57 o
   9  -2   1      682.82      625.94     62.16 o
 -10  -1   1      238.50      247.02     55.87 o
  -9  -1   1      998.65     1006.73     75.34 o
  -8  -1   1     6622.73     6423.24    106.78 o
  -7  -1   1     2861.72     2760.20     91.04 o
  -6  -1   1     7449.48     7326.49     79.56 o
  -5  -1   1    10779.78    10706.19     84.34 o
  -4  -1   1    17951.80    17322.91     93.39 o
  -3  -1   1    10557.01     9968.77     74.86 o
  -2  -1   1     6919.24     6647.40     73.77 o
   2  -1   1      382.41      413.78     13.35 o
   3  -1   1     1196.58     1192.65     25.90 o
   4  -1   1     5282.50     5497.47    137.74 o
   5  -1   1     4037.95     4060.52     49.78 o
   6  -1   1     5860.50     6027.31     58.55 o
   7  -1   1     7620.18     7632.32    145.19 o
   8  -1   1     6494.85     6624.92     80.28 o
   9  -1   1     2782.18     2874.88    211.12 o
  -9   0   1     2912.37     2929.98     85.81 o
  -8   0   1     3892.99     3799.65     88.75 o
  -7   0   1     1248.45     1260.68     43.71 o
  -6   0   1     2453.53     2446.36     44.22 o
  -5   0   1      627.26      562.08     44.34 o
  -4   0   1       45.07      104.53     17.91 o
  -3   0   1      544.62      602.39     19.23 o
  -2   0   1      255.69      332.25     36.49 o
   3   0   1    27684.87    26562.36    396.73 o
   4   0   1     4742.87     4484.21     58.08 o
   5   0   1    13328.42    13661.32     75.34 o
   6   0   1     9663.24     9908.38    219.75 o
   7   0   1     3434.91     3430.45     50.89 o
   8   0   1      675.55      786.46     38.14 o
   9   0   1      534.15      541.71     55.52 o
  10   0   1       58.85       74.02     53.19 o
  -9   1   1      151.47      157.11     51.29 o
  -8   1   1      123.22      130.29     48.16 o
  -7   1   1      575.28      535.89     31.45 o
  -6   1   1      898.15      840.49     45.13 o
  -5   1   1     3534.18     3473.74    111.84 o
  -4   1   1    13664.11    14033.00     91.02 o
  -3   1   1    27026.07    26755.09    370.43 o
  -2   1   1    24386.16    23153.22    951.59 o
   3   1   1     5575.26     5459.19     58.86 o
   4   1   1     5233.74     5514.48     52.57 o
   5   1   1       73.34       78.58     17.27 o
   6   1   1      903.71      925.27     24.83 o
   7   1   1      423.02      402.95     26.12 o
   8   1   1     1848.18     1875.51     47.55 o
   9   1   1     3116.25     2874.10    144.80 o
  10   1   1     2509.05     2529.47    124.79 o
  -9   2   1     1691.97     1631.92     76.37 o
  -8   2   1     3431.75     3318.17    178.94 o
  -7   2   1     4520.49     4469.33    112.23 o
  -6   2   1     6581.49     6588.65     83.19 o
  -5   2   1     5712.76     5953.63     58.47 o
  -4   2   1    10448.06    10465.88     68.43 o
  -3   2   1     9360.01     9187.95     70.45 o
  -2   2   1     1637.54     1743.86     37.67 o
  -1   2   1      145.35      189.93     30.61 o
   2   2   1      928.94      981.02     29.04 o
   3   2   1     2319.96     2233.59     67.49 o
   4   2   1     8786.02     8662.82    140.48 o
   5   2   1    16763.62    16136.25    192.28 o
   6   2   1    16998.71    16762.58    199.74 o
   7   2   1     6568.97     6434.57     83.78 o
   8   2   1     4333.55     4250.05     59.53 o
   9   2   1     2819.89     2805.05    119.29 o
  10   2   1     2009.46     2038.17    117.72 o
  -8   3   1      809.86      903.63     67.42 o
  -7   3   1      581.35      609.59     57.89 o
  -6   3   1      353.37      320.36     35.71 o
  -5   3   1       31.22       40.47     23.32 o
  -4   3   1      399.93      430.06     24.07 o
  -3   3   1     4647.92     4968.86     56.10 o
  -2   3   1     8434.17     8902.07     93.39 o
  -1   3   1    13386.81    13827.70     85.55 o
   0   3   1    25407.93    26165.03    142.05 o
   1   3   1    13309.67    14045.88    102.03 o
   2   3   1     2861.11     2986.23     54.15 o
   3   3   1     8324.84     8301.64     76.48 o
   4   3   1    17232.75    16445.10    153.43 o
   5   3   1    10385.98    10294.01    116.03 o
   6   3   1     2294.32     2265.49     55.59 o
   7   3   1     1005.60     1022.70     41.83 o
   8   3   1      147.43      167.91     51.51 o
   9   3   1        6.24       -3.17     33.07 o
  10   3   1      519.31      491.49     70.43 o
  -8   4   1      771.16      772.08     70.24 o
  -7   4   1     2290.63     2469.82    116.15 o
  -6   4   1     4465.64     4596.76    122.43 o
  -5   4   1     5841.37     6101.17     72.20 o
  -4   4   1    11568.50    11530.07    113.01 o
  -3   4   1     9826.90     9956.72     80.14 o
  -2   4   1    10282.92    10715.11     94.96 o
  -1   4   1    25801.72    26423.24    141.27 o
   0   4   1    14026.98    14154.18    124.00 o
   1   4   1     2672.87     2725.67     58.86 o
   2   4   1     4554.03     4777.18     77.70 o
   3   4   1     2731.07     3132.99     69.85 o
   4   4   1      733.78      806.45     39.20 o
   5   4   1      911.79      976.17     44.80 o
   6   4   1     4243.81     4114.01     64.82 o
   7   4   1     6296.46     5621.96     94.96 o
   8   4   1     1716.16     1581.78    134.20 o
   9   4   1     1302.14     1349.32     76.75 o
  10   4   1     5192.88     4873.28    122.95 o
  -7   5   1     1827.81     1874.93    110.66 o
  -6   5   1     4029.88     4365.94    142.84 o
  -5   5   1     6894.24     7065.92     86.53 o
  -4   5   1     2256.81     2228.20     51.51 o
  -3   5   1      328.45      353.52     30.92 o
  -2   5   1        4.74       14.13     34.53 o
  -1   5   1     1610.14     1745.43     47.09 o
   0   5   1      642.99      606.66     49.44 o
   1   5   1     3122.33     3567.00     77.70 o
   2   5   1     7663.39     8067.14    109.87 o
   3   5   1    13631.11    14260.13    147.55 o
   4   5   1     6223.42     5860.48    103.60 o
   5   5   1     9557.67     9428.74    536.42 o
   6   5   1     7727.28     7339.41    163.63 o
   7   5   1     5047.08     4969.49    180.90 o
   8   5   1     5882.07     5623.52    105.41 o
   9   5   1     1705.02     1543.05    157.75 o
  10   5   1     1267.66     1167.80     92.22 o
  -7   6   1       27.32       62.79     76.13 o
  -6   6   1       47.03       22.76     78.48 o
  -5   6   1      896.55      928.44     64.36 o
  -4   6   1     1906.19     1977.74     72.20 o
  -3   6   1     5553.86     5646.76     92.61 o
  -2   6   1     5850.27     6098.03     89.47 o
  -1   6   1     5177.74     5106.02     76.13 o
   0   6   1    10712.47    11348.46    143.62 o
   1   6   1     6671.67     7056.29    116.94 o
   2   6   1     4657.49     4594.32     94.96 o
   3   6   1     4804.81     4529.18     98.10 o
   4   6   1     5083.71     5188.43    105.17 o
   5   6   1      478.48      469.17     41.09 o
   6   6   1      167.20      244.17     43.95 o
   7   6   1        1.44       10.70     43.40 o
   8   6   1      993.87     1025.31     61.83 o
   9   6   1     1728.97     1630.54     75.20 o
  10   6   1     1270.63     1227.49     74.59 o
  -6   7   1     2203.08     2077.41    123.22 o
  -5   7   1     2196.43     2151.97     80.05 o
  -4   7   1     6735.78     6594.04    116.15 o
  -3   7   1     5514.45     5657.75     99.67 o
  -2   7   1     7092.39     7311.36    105.95 o
  -1   7   1     3354.45     3449.27     72.20 o
   0   7   1     1340.96     1326.34     73.77 o
   1   7   1      191.88      161.67     58.86 o
   2   7   1      210.81      290.38     58.08 o
   3   7   1      842.40      879.00     61.22 o
   4   7   1     2076.25     2150.40     83.19 o
   5   7   1     2579.36     2532.29    255.85 o
   6   7   1     5040.27     4946.83    153.04 o
   7   7   1     4333.49     4427.94    115.37 o
   8   7   1     5726.48     5615.76    106.72 o
   9   7   1     3920.13     3832.25    219.75 o
  10   7   1     2237.73     2312.96     87.64 o
  -5   8   1      245.02      202.48     58.86 o
  -4   8   1       36.33       29.82     58.08 o
  -3   8   1       68.67       35.32     54.94 o
  -2   8   1      278.55      258.20     54.15 o
  -1   8   1     1503.50     1538.24     62.79 o
   0   8   1     4375.81     4293.74    115.37 o
   1   8   1     6534.99     6783.96    142.05 o
   2   8   1     5718.27     5757.57    144.80 o
   3   8   1    10866.79    10861.87    410.07 o
   4   8   1     7551.95     7902.67    330.41 o
   5   8   1     6299.21     6407.25    134.99 o
   6   8   1     4237.99     4299.23    116.94 o
   7   8   1     1428.51     1337.33     84.76 o
   8   8   1     1927.51     1813.71     92.61 o
   9   8   1      177.43      145.93     50.45 o
  10   8   1       77.94       94.00     55.11 o
  -5   9   1      932.47      882.92     76.13 o
  -4   9   1     1511.15     1528.04     80.05 o
  -3   9   1     2874.66     2884.20     94.18 o
  -2   9   1     4639.03     4857.24    105.17 o
  -1   9   1     6920.97     6794.17    112.23 o
   0   9   1     4446.02     4584.12    132.63 o
   1   9   1     2951.53     3186.36    118.51 o
   2   9   1     1138.65     1086.97     87.11 o
   3   9   1      175.53      230.74     73.77 o
   4   9   1      243.73      207.98     60.43 o
   5   9   1        0.08       46.30     65.14 o
   6   9   1      312.25      423.80     71.42 o
   7   9   1     1266.26     1286.32     86.33 o
   8   9   1     1510.34     1310.65     88.68 o
   9   9   1     2507.23     2381.92    107.52 o
  -4  10   1      995.83      964.54     78.48 o
  -3  10   1     1532.59     1480.17     79.27 o
  -2  10   1     1004.06      919.02     72.99 o
  -1  10   1        7.54        2.35     55.72 o
   0  10   1       12.57       30.61     73.77 o
   1  10   1      486.89      607.45     91.82 o
   2  10   1      936.26     1043.02     94.18 o
   3  10   1     1172.48     1137.20     97.32 o
   4  10   1     2410.63     2596.18    110.66 o
   5  10   1     7385.53     7648.83    166.38 o
   6  10   1     4830.68     4799.16    137.34 o
   7  10   1     3174.37     3138.49    120.86 o
   8  10   1     2099.75     2037.39    105.17 o
   9  10   1     1869.32     1768.98    101.24 o
  -2  11   1     1372.46     1272.19     85.55 o
  -1  11   1     1914.49     1947.92     90.25 o
   0  11   1     4595.05     4711.26    113.80 o
   1  11   1     4201.91     4423.23    153.82 o
   2  11   1     3299.84     3221.68    132.63 o
   3  11   1     3926.02     4070.06    143.62 o
   4  11   1     2465.11     2481.59    113.80 o
   5  11   1     3831.55     3924.09    132.63 o
   6  11   1      801.16      858.59     91.04 o
   7  11   1      302.72      368.08     80.05 o
   8  11   1       42.20       62.79     75.34 o
  -1  12   1     2010.39     2006.78     95.75 o
   0  12   1     1581.52     1609.66     87.11 o
   1  12   1      303.33      270.76    101.24 o
   2  12   1      625.08      627.85    101.24 o
   3  12   1        7.46       36.89     76.13 o
   4  12   1      223.05      204.84     87.11 o
   5  12   1      174.28      132.63     94.18 o
   6  12   1     1461.74     1669.31    113.01 o
   7  12   1     1994.39     2053.08    116.15 o
   2  13   1      753.12      734.59    117.72 o
   3  13   1     2819.20     2995.65    147.55 o
   4  13   1     2918.39     3127.50    140.48 o
   5  13   1     1919.18     1972.25    124.00 o
  -5 -12   2      137.45      165.60     98.89 o
  -4 -12   2      696.60      844.46    121.65 o
  -3 -12   2      912.63      972.39    120.08 o
  -2 -12   2     1871.25     2085.26    149.12 o
  -1 -12   2     1900.23     1995.01    146.76 o
  -6 -11   2     2562.95     2425.87    135.77 o
  -5 -11   2     2575.35     2599.32    136.56 o
  -4 -11   2     2287.15     2308.93    142.05 o
  -3 -11   2     3731.55     3709.05    162.46 o
  -2 -11   2     2070.18     2098.60    131.06 o
  -1 -11   2     1425.46     1427.58    133.42 o
   0 -11   2      797.42      644.34    120.08 o
   1 -11   2       87.76       85.55     57.29 o
   2 -11   2       82.95      117.72     96.53 o
  -7 -10   2     2114.55     1914.95    127.93 o
  -6 -10   2      941.49     1005.35    120.86 o
  -5 -10   2      839.91      851.53    110.66 o
  -4 -10   2      207.98      199.34     94.96 o
  -3 -10   2      108.91      184.43     95.75 o
  -2 -10   2      158.56      196.20     91.04 o
  -1 -10   2      965.05      917.45    116.94 o
   0 -10   2     3317.15     3169.88    144.41 o
   1 -10   2      900.23     1003.00     70.63 o
   2 -10   2     3272.69     3159.68     91.82 o
   3 -10   2     3247.31     3286.82    142.05 o
  -8  -9   2        0.78      156.18     89.47 o
  -7  -9   2      465.94      488.16     91.82 o
  -6  -9   2      934.80      853.88    112.23 o
  -5  -9   2     1549.79     1405.61    113.01 o
  -4  -9   2     1284.67     1284.75    109.09 o
  -3  -9   2      883.46      825.63    100.46 o
  -2  -9   2     6109.05     6177.30    171.88 o
  -1  -9   2     5349.01     5328.91    156.18 o
   0  -9   2     4895.60     4875.29    155.39 o
   1  -9   2     4594.20     4575.49    147.55 o
   2  -9   2     2404.85     2233.59     76.91 o
   3  -9   2      173.65      193.07     52.58 o
   4  -9   2      148.23       70.63     82.41 o
  -9  -8   2     2139.70     2170.05    104.58 o
  -8  -8   2     3445.27     3676.87    162.46 o
  -7  -8   2     3782.69     4103.81    160.89 o
  -6  -8   2     4313.45     4595.89    153.04 o
  -5  -8   2     4494.68     4515.06    152.25 o
  -4  -8   2     4867.53     4858.81    154.61 o
  -3  -8   2     5687.11     5884.56    104.38 o
  -2  -8   2      470.63      529.75     47.09 o
  -1  -8   2      260.23      231.52     75.34 o
   0  -8   2       28.32      -15.70     82.41 o
   1  -8   2      275.28      277.83     83.98 o
   2  -8   2      101.31      104.38     43.95 o
   3  -8   2     1773.13     1744.65     65.92 o
   4  -8   2     2077.12     2030.32     69.85 o
   5  -8   2     1652.46     1466.04    109.09 o
  -9  -7   2     2526.64     2445.04    276.65 o
  -8  -7   2     1815.25     1949.49    131.06 o
  -7  -7   2      681.69      808.33     71.73 o
  -6  -7   2      184.66      208.86     51.51 o
  -5  -7   2       29.16       85.55     80.05 o
  -4  -7   2      116.24      140.48     71.42 o
  -3  -7   2     1934.46     2016.20     65.92 o
  -2  -7   2     6335.25     6645.05    102.03 o
  -1  -7   2     7826.74     7512.27    156.18 o
   0  -7   2     6897.60     7260.75    109.00 o
   1  -7   2     7041.60     7245.44    155.39 o
   2  -7   2     7392.90     7260.35    100.46 o
   3  -7   2     5483.57     5385.42     89.47 o
   4  -7   2     5685.68     5563.57     98.89 o
   5  -7   2     2460.74     2372.50     68.28 o
   6  -7   2     1547.92     1409.53    104.38 o
  -9  -6   2      117.14       98.49     67.70 o
  -8  -6   2      296.70      234.97     68.25 o
  -7  -6   2     2699.62     2926.25    102.81 o
  -6  -6   2     3070.92     3371.82     96.83 o
  -5  -6   2     3873.96     3539.25    327.27 o
  -4  -6   2     7275.87     7490.30    110.66 o
  -3  -6   2     9356.23     9807.08    156.18 o
  -2  -6   2    12970.43    13128.43    200.91 o
  -1  -6   2     5860.47     5697.77    135.77 o
   0  -6   2     5179.48     4967.90    125.57 o
   1  -6   2     1574.98     1525.62     69.85 o
   2  -6   2     1163.83     1248.04     39.63 o
   3  -6   2      367.80      360.13     30.92 o
   4  -6   2       63.57       57.29     36.10 o
   5  -6   2       21.12       33.75     34.53 o
   6  -6   2      903.68      990.44     49.44 o
  -9  -5   2     4173.40     3414.74    165.60 o
  -8  -5   2     7733.64     8100.89    300.59 o
  -7  -5   2     4998.40     5114.66    160.10 o
  -6  -5   2     6387.04     6232.14    118.43 o
  -5  -5   2     3831.20     3726.40     90.21 o
  -4  -5   2      476.09      434.79     76.91 o
  -3  -5   2     2822.99     2678.58    108.30 o
  -2  -5   2     1524.42     1573.56     80.05 o
  -1  -5   2      259.95      240.94     64.36 o
   0  -5   2      659.32      698.49     58.08 o
   1  -5   2     1686.36     1744.65     71.42 o
   2  -5   2     5209.99     5265.43     90.25 o
   3  -5   2     5093.99     5005.36     69.06 o
   4  -5   2     5386.61     5331.42     63.59 o
   5  -5   2     8061.52     8187.22     93.39 o
   6  -5   2     4485.22     4529.18     76.13 o
   7  -5   2     1610.67     1701.48     70.63 o
  -9  -4   2      279.75      299.80     92.61 o
  -8  -4   2      352.56      345.32     63.57 o
  -7  -4   2     1950.42     2049.16     77.70 o
  -6  -4   2       12.76       18.05     40.03 o
  -5  -4   2     2860.45     2833.98     76.13 o
  -4  -4   2     1630.14     1578.25     78.48 o
  -3  -4   2    16583.63    17288.74    220.53 o
  -2  -4   2    15664.90    15676.73    201.70 o
  -1  -4   2     8646.29     8516.06    140.48 o
   0  -4   2    13204.38    13488.66    163.24 o
   1  -4   2    25189.44    26204.27    212.69 o
   2  -4   2     9386.01     9875.22     68.22 o
   3  -4   2     4314.57     4544.18     51.25 o
   4  -4   2     2288.94     2352.44     41.38 o
   5  -4   2     1673.65     1797.73     39.49 o
   6  -4   2     1832.82     1807.90     42.82 o
   7  -4   2        0.95        1.57     45.52 o
   8  -4   2       35.31       70.72     42.39 o
  -9  -3   2      926.14      790.31     73.77 o
  -8  -3   2     1695.90     1593.18     76.91 o
  -7  -3   2     6978.14     6623.08    120.86 o
  -6  -3   2     5882.88     5889.27    101.24 o
  -5  -3   2    12986.39    12415.03    129.49 o
  -4  -3   2    10420.64     9139.20    204.05 o
  -3  -3   2    10318.23    10375.29    142.84 o
  -2  -3   2     8499.34     8564.63     91.05 o
  -1  -3   2    10122.05     9820.42    141.27 o
   0  -3   2     4949.11     4785.03     97.32 o
   1  -3   2      449.88      451.27     44.73 o
   2  -3   2       40.82       59.99     16.04 o
   3  -3   2      474.91      469.62     21.20 o
   4  -3   2     2627.56     2708.23     31.26 o
   5  -3   2     2799.17     2918.14     40.03 o
   6  -3   2     1571.96     1627.04     36.89 o
   7  -3   2     4465.94     4499.15    156.18 o
   8  -3   2     2304.50     2452.11     76.05 o
   9  -3   2     2081.80     2241.44    152.25 o
  -9  -2   2     3837.68     3851.37    154.61 o
  -8  -2   2     7376.82     7176.69    109.65 o
  -7  -2   2     3649.22     3364.31     64.08 o
  -6  -2   2     3731.70     3446.26     64.75 o
  -5  -2   2     2143.37     2337.97     60.43 o
  -4  -2   2      325.01      324.91     31.39 o
  -3  -2   2      531.01      590.18     31.39 o
  -2  -2   2     2582.79     2623.65     65.14 o
  -1  -2   2     3084.51     3060.35    101.63 o
   0  -2   2     8647.09     8431.29    113.01 o
   1  -2   2     8362.26     8417.95     97.32 o
   2  -2   2    13332.46    13342.68     65.14 o
   3  -2   2    14319.62    14589.57     66.25 o
   4  -2   2     7191.00     7131.70    103.99 o
   5  -2   2     7512.97     7618.51    191.50 o
   6  -2   2     7572.69     8152.68     85.55 o
   7  -2   2     3774.99     3864.55    120.08 o
   8  -2   2      455.94      495.09     31.97 o
   9  -2   2      355.07      297.43     53.47 o
  -9  -1   2      631.10      590.95     56.33 o
  -8  -1   2      171.02      204.68     47.28 o
  -7  -1   2     1927.64     1912.94     53.53 o
  -6  -1   2     1331.29     1266.34     37.50 o
  -5  -1   2     2237.75     2105.11     47.48 o
  -4  -1   2     7984.09     7764.91    113.01 o
  -3  -1   2     5881.02     5625.04     59.65 o
  -2  -1   2    14008.84    13232.81     84.76 o
  -1  -1   2    30424.10    29010.78    160.89 o
   0  -1   2     4888.05     5141.34     53.37 o
   2  -1   2     5667.72     5693.21     67.89 o
   3  -1   2     2583.61     2789.80     23.54 o
   4  -1   2      526.69      650.43     16.31 o
   5  -1   2      244.30      282.47     17.76 o
   6  -1   2       10.40       27.09     18.65 o
   7  -1   2      501.29      529.89     32.18 o
   8  -1   2     2679.94     2698.66     49.06 o
   9  -1   2     2787.91     2936.84     84.44 o
  -9   0   2     2216.21     2174.80     77.73 o
  -8   0   2     2329.83     2346.65     85.94 o
  -7   0   2     9161.73     9043.90    114.16 o
  -6   0   2     4075.01     3998.56     64.10 o
  -5   0   2     8082.88     7876.17     66.90 o
  -4   0   2     5541.19     5323.42     54.31 o
  -3   0   2    11149.06    10604.97    115.37 o
  -2   0   2     8050.43     7883.24     52.98 o
   2   0   2    12134.32    12544.47     66.71 o
   3   0   2     9770.19     9803.68     44.73 o
   4   0   2    11442.57    11678.32    249.96 o
   5   0   2     2685.05     2332.07     45.91 o
   6   0   2     7637.74     7659.73     55.68 o
   7   0   2     5379.40     5571.93    114.19 o
   8   0   2     3569.28     3817.84     94.96 o
   9   0   2     3488.33     3639.44    128.71 o
  10   0   2     1295.16     1378.14    117.72 o
  -9   1   2     1622.10     1697.56     74.90 o
  -8   1   2     2973.27     2900.35     80.67 o
  -7   1   2     2487.50     2367.04     93.39 o
  -6   1   2      158.09      149.72     27.82 o
  -5   1   2      300.05      290.43     21.51 o
  -4   1   2      126.97      152.92     18.05 o
  -3   1   2     4243.10     4210.59     55.33 o
  -2   1   2    13322.87    13087.66    423.41 o
   2   1   2    22625.63    21280.33    135.77 o
   3   1   2    16447.30    16768.76     81.23 o
   4   1   2    28070.82    28864.80     86.33 o
   5   1   2     5030.01     5035.16     73.77 o
   6   1   2     4818.98     5007.95     83.19 o
   7   1   2     1271.04     1313.41     32.70 o
   8   1   2      170.14      168.74     29.82 o
   9   1   2       11.85       -7.06     80.84 o
  10   1   2      110.10      200.13     87.90 o
  -9   2   2      151.09      122.01     52.66 o
  -8   2   2      600.79      513.34     57.05 o
  -7   2   2      497.68      553.03     38.94 o
  -6   2   2     3169.00     3221.83     58.91 o
  -5   2   2     4233.57     4257.44     52.12 o
  -4   2   2    11551.09    11394.26    103.60 o
  -3   2   2    10721.08    10521.83    102.03 o
  -2   2   2     9383.03     8931.22    131.06 o
  -1   2   2    10555.03    10390.20    114.58 o
   0   2   2     1664.14     1642.62     36.89 o
   1   2   2     5917.42     6315.43     50.23 o
   2   2   2     4174.60     4691.64     33.75 o
   3   2   2      739.21      824.65     20.08 o
   4   2   2        5.98       42.11     23.69 o
   5   2   2      955.92      953.23     44.24 o
   6   2   2     3017.64     2860.88     56.51 o
   7   2   2     5085.54     5131.65     56.31 o
   8   2   2     6166.52     6355.46     90.25 o
   9   2   2     3688.43     3840.11     72.99 o
  10   2   2     2915.86     2961.90    141.27 o
  -8   3   2     2636.30     2680.39     89.47 o
  -7   3   2     2633.11     2857.62    102.42 o
  -6   3   2     3759.14     4030.35     82.13 o
  -5   3   2     3745.72     3731.21    102.81 o
  -4   3   2     1563.29     1532.77     34.27 o
  -3   3   2     3042.77     3118.72    151.08 o
  -2   3   2      396.30      391.62     33.75 o
  -1   3   2      647.06      684.36     30.61 o
   0   3   2      476.28      518.76     23.54 o
   1   3   2      153.74      186.79     21.97 o
   2   3   2    98429.55    78481.75    346.10 o
   3   3   2     6824.85     6877.52     47.64 o
   4   3   2     8375.86     8455.38     72.69 o
   5   3   2    11797.31    12098.13    233.09 o
   6   3   2     8222.23     8138.81     79.95 o
   7   3   2     6269.14     6120.40    136.56 o
   8   3   2     2474.52     2546.25     53.05 o
   9   3   2     1443.72     1433.83     51.80 o
  10   3   2      558.17      585.36     91.82 o
  -8   4   2       13.70       25.71     56.96 o
  -7   4   2        4.61       -9.94     55.60 o
  -6   4   2       97.94      116.44     40.72 o
  -5   4   2     1933.87     1921.73     52.13 o
  -4   4   2     3941.67     3989.66     93.79 o
  -3   4   2     6467.39     6610.93     94.18 o
  -2   4   2     6482.82     6373.41    158.93 o
  -1   4   2    12340.86    12684.22     95.75 o
   0   4   2    19130.94    20155.68    145.98 o
   1   4   2    20484.55    20394.27    134.99 o
   2   4   2    61128.82    58235.03    216.61 o
   3   4   2     8861.59     8929.31    107.52 o
   4   4   2     7212.34     7652.53     76.39 o
   5   4   2     3055.96     2966.32     55.49 o
   6   4   2      675.33      682.92     30.56 o
   7   4   2      412.42      372.63     44.73 o
   8   4   2       29.44       52.41     53.93 o
   9   4   2      279.89      240.31     62.23 o
  10   4   2     1655.54     1703.03     85.67 o
  -7   5   2     1306.20     1334.97    116.15 o
  -6   5   2     3136.34     3184.00    139.70 o
  -5   5   2     5601.84     5730.04    145.98 o
  -4   5   2    10027.95    10241.09    226.81 o
  -3   5   2     7069.72     7204.13    109.09 o
  -2   5   2     2278.01     2235.16     58.08 o
  -1   5   2     2409.90     2401.54     52.58 o
   0   5   2      960.37     1010.84     51.01 o
   1   5   2     2152.61     2160.60     60.43 o
   2   5   2        9.43       18.05     32.96 o
   3   5   2     9435.76    10618.20     85.15 o
   4   5   2     2072.21     2008.75     48.77 o
   5   5   2     6207.62     6413.72    229.56 o
   6   5   2     4666.46     4587.09     65.35 o
   7   5   2     2537.88     2398.12     57.07 o
   8   5   2     8437.50     8050.93    110.49 o
   9   5   2     3893.31     3825.58     92.61 o
  10   5   2     4703.53     4587.17    100.86 o
  -7   6   2     1721.59     1728.17    124.79 o
  -6   6   2     1099.23     1223.53    111.44 o
  -5   6   2      284.91      385.35     94.96 o
  -4   6   2      477.16      482.66     58.08 o
  -3   6   2        1.42       14.13     43.95 o
  -2   6   2      807.30      889.98     51.01 o
  -1   6   2       77.82       99.67     34.53 o
   0   6   2    10907.08    11532.89    138.91 o
   1   6   2     8752.82     8933.58    121.65 o
   2   6   2     6821.60     7035.10    106.74 o
   3   6   2    10816.73    11323.54     97.43 o
   4   6   2    15425.74    15983.59    121.05 o
   5   6   2     4564.84     4463.92    139.70 o
   6   6   2     5474.38     5746.02    131.46 o
   7   6   2     3704.22     3659.60     75.82 o
   8   6   2      180.80      202.95     71.42 o
   9   6   2      274.15      229.96     46.47 o
  10   6   2      480.66      464.54     63.57 o
  -6   7   2     1306.58     1138.77    116.94 o
  -5   7   2     2534.45     2326.20    140.48 o
  -4   7   2     3586.00     3583.48     94.96 o
  -3   7   2     2665.84     2751.57     80.84 o
  -2   7   2     4659.16     4750.50     90.25 o
  -1   7   2     7545.20     7341.97     99.67 o
   0   7   2    14260.55    14585.05    173.44 o
   1   7   2     7017.18     6944.07    120.08 o
   2   7   2     5201.70     5157.82    103.60 o
   3   7   2     2931.95     2919.52     83.98 o
   4   7   2      952.48     1047.73     59.65 o
   5   7   2        8.66       17.18     34.84 o
   6   7   2      327.59      323.08     42.82 o
   7   7   2     1358.58     1419.73     69.85 o
   8   7   2     1621.65     1627.85    105.95 o
   9   7   2     2814.73     2850.61     79.56 o
  10   7   2     1486.10     1519.73     67.55 o
  -5   8   2     1655.38     1516.27    131.85 o
  -4   8   2     2872.92     3003.50     96.53 o
  -3   8   2     1693.34     1808.22     76.91 o
  -2   8   2      586.09      634.92     60.43 o
  -1   8   2      446.91      455.98     51.80 o
   0   8   2      377.97      380.64     61.22 o
   1   8   2      908.74     1048.87     51.33 o
   2   8   2     1420.19     1518.85     53.75 o
   3   8   2     4390.64     4598.38    131.46 o
   4   8   2     3988.02     4169.00     79.00 o
   5   8   2     6276.62     6427.94    153.43 o
   6   8   2     8098.64     8332.41    140.48 o
   7   8   2     4370.46     4419.31    111.44 o
   8   8   2     4805.86     4641.41    116.15 o
   9   8   2     2504.79     2532.17    102.42 o
  10   8   2     1211.75     1081.31     64.61 o
  -4   9   2       15.80       32.18     61.22 o
  -3   9   2      881.32      951.20     71.42 o
  -2   9   2      315.08      409.67     64.36 o
  -1   9   2     2999.60     3118.08     83.98 o
   0   9   2     4293.39     4213.69     92.61 o
   1   9   2     6644.81     6336.62    137.34 o
   2   9   2     9295.81     9521.41    165.60 o
   3   9   2     3024.61     2995.65     99.67 o
   4   9   2     3733.53     3770.72    279.00 o
   5   9   2     2862.70     2841.12     75.93 o
   6   9   2      960.49      874.29     71.42 o
   7   9   2      394.54      294.31     62.79 o
   8   9   2      360.73      348.46     65.92 o
   9   9   2      171.71      121.39     49.31 o
  10   9   2      181.98      268.41    121.65 o
  -3  10   2     4988.52     4887.06    145.19 o
  -2  10   2     1969.88     1919.66     86.33 o
  -1  10   2      760.18      853.10     70.63 o
   0  10   2     1500.02     1543.74     74.56 o
   1  10   2      666.90      798.94     88.68 o
   2  10   2      316.37      401.04     80.05 o
   3  10   2      828.00      747.15     87.11 o
   4  10   2      132.06      333.55     71.42 o
   5  10   2     1198.26     1246.29     89.47 o
   6  10   2     2059.14     2224.96     99.67 o
   7  10   2     4379.81     4424.02    124.00 o
   8  10   2     2121.71     2210.83     97.32 o
   9  10   2     2822.02     2746.08    105.95 o
  -2  11   2       54.03       43.16     65.92 o
  -1  11   2       23.13       14.13     66.71 o
   0  11   2      787.73      651.40     69.85 o
   1  11   2      795.05      937.07     89.47 o
   2  11   2     1673.99     1699.13    106.74 o
   3  11   2     5829.92     5890.06    154.61 o
   4  11   2     2616.80     2724.89    119.29 o
   5  11   2     4663.58     4624.15    138.13 o
   6  11   2     4445.29     4383.99    132.63 o
   7  11   2     2732.12     2740.58    111.44 o
   8  11   2     1730.74     1674.80     95.75 o
  -1  12   2     1994.77     2096.25    102.03 o
   0  12   2     1353.16     1313.78     80.05 o
   1  12   2     3074.41     3034.89    141.27 o
   2  12   2     3159.37     3394.34    141.27 o
   3  12   2     1699.90     1588.47    107.52 o
   4  12   2     1169.78     1093.25    102.81 o
   5  12   2      654.24      586.26     92.61 o
   6  12   2       21.15       13.34     84.76 o
   7  12   2        1.10        3.92     75.34 o
   1  13   2       55.34      102.81     71.42 o
   2  13   2       93.83      106.74     94.96 o
   3  13   2      402.95      505.42    105.17 o
   4  13   2     1357.46     1288.67    106.74 o
   5  13   2     1633.10     1537.46    118.51 o
   6  13   2     2928.60     2762.56    132.63 o
  -3 -12   3       35.03       88.68    102.81 o
  -2 -12   3      108.81        4.71    114.58 o
  -6 -11   3     1222.58     1272.19    123.22 o
  -5 -11   3     1535.60     1546.88    134.99 o
  -4 -11   3     2537.48     2469.82    141.27 o
  -3 -11   3     3088.85     3193.42    151.47 o
  -2 -11   3     3318.70     3463.40    160.10 o
  -1 -11   3     2516.29     2340.33    151.47 o
   0 -11   3     2741.73     2918.74    161.67 o
   1 -11   3     1514.27     1583.76     80.05 o
  -7 -10   3     1151.04     1096.39    120.86 o
  -6 -10   3     5941.12     6107.45    205.62 o
  -5 -10   3     1875.61     1727.38    134.99 o
  -4 -10   3     2410.86     2231.24    141.27 o
  -3 -10   3     2985.56     2922.66    149.90 o
  -2 -10   3     1645.59     1777.61    128.71 o
  -1 -10   3      284.21      272.33     97.32 o
   0 -10   3       40.85       26.68    107.52 o
   1 -10   3        4.57        0.00     89.47 o
   2 -10   3      718.73      714.97     58.86 o
   3 -10   3     1005.37     1024.97    107.52 o
  -8  -9   3     2178.16     2408.60    154.61 o
  -7  -9   3      924.41      920.59    109.09 o
  -6  -9   3      587.30      545.45    109.87 o
  -5  -9   3      207.07      288.03    107.52 o
  -4  -9   3      188.00      156.18     80.05 o
  -3  -9   3       65.27      186.00     93.39 o
  -2  -9   3      311.51      274.69     85.55 o
  -1  -9   3     1966.93     1983.23     69.85 o
   0  -9   3     4175.65     4133.63    159.32 o
   1  -9   3     2610.57     2498.86    135.77 o
   2  -9   3     4015.62     3720.04     89.47 o
   3  -9   3     2995.46     2661.32     75.34 o
   4  -9   3     1962.28     1905.54    127.93 o
  -8  -8   3      247.02      297.45    102.81 o
  -7  -8   3      919.12      995.93    126.36 o
  -6  -8   3     1391.53     1347.53    114.58 o
  -5  -8   3     3823.62     4035.53    152.25 o
  -4  -8   3     6371.73     6614.44    186.79 o
  -3  -8   3     8700.63     8947.71    207.98 o
  -2  -8   3     7171.06     7206.19    120.08 o
  -1  -8   3     5281.43     5373.65     94.18 o
   0  -8   3     2588.38     2615.01    124.79 o
   1  -8   3       82.64       91.04     86.33 o
   2  -8   3     3173.49     2950.13     76.91 o
   3  -8   3       13.22       22.76     39.24 o
   4  -8   3      104.65      145.98     36.89 o
   5  -8   3      128.59      151.47     77.70 o
  -9  -7   3     1133.91     1104.72    130.28 o
  -8  -7   3     3049.27     3116.51    168.74 o
  -7  -7   3     2957.06     3006.64    153.82 o
  -6  -7   3     3248.76     3463.20    103.31 o
  -5  -7   3     3452.13     3550.51    146.76 o
  -4  -7   3     3190.12     3287.60    132.63 o
  -3  -7   3      851.66      850.74     54.94 o
  -2  -7   3      445.28      439.50     44.73 o
  -1  -7   3      163.63      134.99     72.20 o
   0  -7   3     1356.94     1394.62     94.96 o
   1  -7   3     3237.30     3610.16    128.71 o
   2  -7   3      346.50      348.46     40.81 o
   3  -7   3     5652.63     5347.75     86.33 o
   4  -7   3     4376.87     4212.90     76.13 o
   5  -7   3     2903.64     2939.14     63.57 o
   6  -7   3     2560.07     2529.47    115.37 o
  -9  -6   3      649.72      662.13     90.25 o
  -8  -6   3      494.11      529.88    106.34 o
  -7  -6   3       50.97      104.30     59.52 o
  -6  -6   3        2.07        5.28     53.86 o
  -5  -6   3      663.07      677.29     58.50 o
  -4  -6   3     2317.80     2436.86     75.34 o
  -3  -6   3     4542.30     4664.96     91.82 o
  -2  -6   3     9519.88     9479.81    189.14 o
  -1  -6   3     6709.01     6400.97    156.96 o
   0  -6   3    11555.00    12229.81    113.01 o
   1  -6   3     9438.40     9420.23    131.85 o
   2  -6   3     4457.06     4394.31     60.97 o
   3  -6   3     8529.26     8176.23     94.18 o
   4  -6   3      813.24      811.50     41.60 o
   5  -6   3     1580.13     1522.55     47.09 o
   6  -6   3      371.75      313.14     32.96 o
   7  -6   3        1.49       10.20     68.28 o
  -9  -5   3      564.72      522.69    103.60 o
  -8  -5   3     1070.74      929.22    113.01 o
  -7  -5   3     3608.22     4144.62    137.34 o
  -6  -5   3     4883.59     5167.07    128.32 o
  -5  -5   3     7497.04     7694.09    225.24 o
  -4  -5   3     7546.64     8151.11    119.29 o
  -3  -5   3     9006.92     9439.78    117.72 o
  -2  -5   3     7246.25     7349.82    164.81 o
  -1  -5   3      470.85      389.27     35.32 o
   0  -5   3     3427.92     3679.22     62.00 o
   1  -5   3     3358.24     3602.31    104.38 o
   2  -5   3        7.57       36.60     22.58 o
   3  -5   3      500.12      490.18     55.33 o
   4  -5   3     1051.17      974.46     31.59 o
   5  -5   3     5057.85     4958.48     65.92 o
   6  -5   3     2881.00     2976.03     56.51 o
   7  -5   3     1832.93     1932.22     95.75 o
  -9  -4   3     1879.92     1728.17     99.67 o
  -8  -4   3      982.23      941.78     77.70 o
  -7  -4   3     1879.65     1884.35     73.77 o
  -6  -4   3     3104.56     3240.51     84.76 o
  -5  -4   3     3424.52     3391.20     80.84 o
  -4  -4   3     1669.27     1670.88     56.51 o
  -3  -4   3      440.26      458.98     47.89 o
  -2  -4   3     1059.08     1152.90     87.90 o
  -1  -4   3     4421.46     4915.31     75.34 o
   0  -4   3     1084.18      959.05     33.75 o
   1  -4   3    14069.08    14514.42    178.15 o
   2  -4   3     9505.12     9864.08     82.01 o
   3  -4   3    14161.17    14924.91    168.34 o
   4  -4   3     7921.68     7971.46     61.04 o
   5  -4   3     1080.35     1013.75     29.98 o
   6  -4   3     1889.73     1922.36     60.82 o
   7  -4   3     2310.47     2363.87     69.85 o
   8  -4   3     1062.11      875.07    123.22 o
  -9  -3   3      171.92      176.58     67.49 o
  -8  -3   3       43.41       52.58     58.08 o
  -7  -3   3      804.56      740.87     65.14 o
  -6  -3   3     2446.35     2635.42     72.20 o
  -5  -3   3     6277.88     6587.76     99.67 o
  -4  -3   3     9059.62     8082.05    262.91 o
  -3  -3   3    12867.57    13185.72    171.09 o
  -2  -3   3    19689.83    19575.91    147.41 o
  -1  -3   3    21303.08    20975.82    233.09 o
   0  -3   3     7111.86     7136.35     74.56 o
   1  -3   3    16388.23    17003.86    121.65 o
   2  -3   3    18922.77    19901.89    127.53 o
   3  -3   3     5980.65     6180.45     81.62 o
   4  -3   3     1056.58     1085.22     29.04 o
   5  -3   3      966.56     1019.80     60.04 o
   6  -3   3      667.37      664.85     22.99 o
   7  -3   3     1189.27     1167.64     31.65 o
   8  -3   3      454.22      507.54     47.14 o
   9  -3   3     1058.81     1125.43    129.49 o
  -9  -2   3     2451.02     2439.21     94.96 o
  -8  -2   3     2735.99     2519.26     92.61 o
  -7  -2   3     3627.60     3377.07     92.61 o
  -6  -2   3     8446.18     7919.59    129.49 o
  -5  -2   3     7757.95     7305.87    168.74 o
  -4  -2   3     2412.19     2216.32     51.01 o
  -3  -2   3    11811.49    11327.27    315.50 o
  -2  -2   3     7618.07     7892.13    119.29 o
  -1  -2   3     2719.16     2839.47     68.28 o
   0  -2   3       87.90      137.70     24.63 o
   1  -2   3      610.08      625.50     18.05 o
   2  -2   3     2332.41     2497.72     70.24 o
   3  -2   3     2702.05     2617.30     51.41 o
   4  -2   3     4368.77     4414.86     29.69 o
   5  -2   3     7942.02     8083.61     47.09 o
   6  -2   3     4914.92     5076.17     50.90 o
   7  -2   3     6223.26     6323.57     62.49 o
   8  -2   3     3766.56     4073.45     63.47 o
   9  -2   3     2433.22     2735.09    158.53 o
  -9  -1   3     2324.96     2266.55    143.62 o
  -8  -1   3     1767.48     1736.67     64.82 o
  -7  -1   3     1575.99     1535.59     48.44 o
  -6  -1   3      389.43      371.24     30.94 o
  -5  -1   3        1.75       16.86     23.76 o
  -4  -1   3     1450.72     1515.48     49.44 o
  -3  -1   3      161.29      250.36     19.62 o
  -2  -1   3     3889.86     3752.21     58.08 o
  -1  -1   3    10065.90     9752.14    113.01 o
   0  -1   3     2931.28     2839.47     52.58 o
   1  -1   3    20724.78    20585.44     63.20 o
   2  -1   3    16646.05    16463.96    169.13 o
   3  -1   3     8857.42     9160.09     72.20 o
   4  -1   3     7386.61     7650.89     37.18 o
   5  -1   3     5296.24     5395.06     42.54 o
   6  -1   3     1195.64     1217.39     27.69 o
   7  -1   3      357.56      354.07     25.07 o
   8  -1   3       33.79       45.09     24.60 o
   9  -1   3       65.10      123.22     90.25 o
  -9   0   3      344.47      370.43    104.38 o
  -8   0   3      568.36      617.28     52.40 o
  -7   0   3     2341.56     2325.75     66.41 o
  -6   0   3     3900.66     3702.81     68.69 o
  -5   0   3     8729.60     8495.68     86.42 o
  -4   0   3     7323.28     6850.67     84.76 o
  -3   0   3    12722.06    11635.83     61.22 o
  -2   0   3    25020.25    23812.93    203.27 o
  -1   0   3    16083.89    14596.04    140.48 o
   0   0   3    46369.22    44052.59    202.48 o
   1   0   3     6794.46     6882.85     59.65 o
   2   0   3     1145.39     1184.65     26.57 o
   3   0   3     2932.77     3244.52     22.60 o
   4   0   3      320.43      335.12     15.30 o
   5   0   3     1029.79     1010.06     25.11 o
   6   0   3     1642.28     1642.62     32.18 o
   7   0   3     3459.58     3466.54     52.58 o
   8   0   3     4527.97     4648.47     75.34 o
   9   0   3     1608.02     1940.07    128.71 o
  10   0   3     1765.75     1706.98    122.43 o
  -9   1   3     1863.06     1735.23    127.93 o
  -8   1   3     3401.61     3356.02    120.08 o
  -7   1   3     5835.55     5978.55     95.96 o
  -6   1   3     1254.74     1200.67     50.47 o
  -5   1   3     6991.54     6937.54    112.23 o
  -4   1   3     8263.90     8354.62     84.02 o
  -3   1   3      147.19      105.17     53.37 o
  -2   1   3       23.59       42.38     45.52 o
  -1   1   3     2131.11     2308.93     69.85 o
   0   1   3    19837.14    19406.83    155.79 o
   1   1   3      196.95      211.18     22.37 o
   2   1   3      192.28      235.44     27.08 o
   3   1   3    11911.52    12093.32    222.89 o
   4   1   3    16328.73    16329.70     59.65 o
   5   1   3    13069.90    13438.43     69.06 o
   6   1   3    12599.85    12907.11     70.63 o
   7   1   3     7169.45     7360.80     72.99 o
   8   1   3     2516.33     2507.49     48.66 o
   9   1   3     1391.61     1363.23    114.58 o
  10   1   3      708.84      729.88    107.52 o
  -8   2   3      282.74      306.90     51.45 o
  -7   2   3      230.58      202.87     47.65 o
  -6   2   3      722.61      683.60     51.22 o
  -5   2   3       95.93      116.86     34.14 o
  -4   2   3     1579.95     1622.25     56.11 o
  -3   2   3     2939.51     3047.54     47.87 o
  -2   2   3    18974.39    19200.28     88.72 o
  -1   2   3    15709.12    15642.20    153.82 o
   0   2   3     4318.08     4537.81     73.77 o
   1   2   3    19768.81    18859.17    140.48 o
   2   2   3    12185.56    11992.01    127.14 o
   3   2   3     7035.20     6969.25     74.75 o
   4   2   3     6034.16     6317.62    129.50 o
   5   2   3     1833.27     1894.23     23.52 o
   6   2   3      228.54      240.15     16.48 o
   7   2   3      107.82      100.63     19.70 o
   8   2   3     1021.95     1056.65     33.37 o
   9   2   3     1458.69     1322.42    105.95 o
  10   2   3     1451.43     1380.49    121.65 o
  -8   3   3     1129.47     1115.99     66.07 o
  -7   3   3     2852.13     2884.35    114.19 o
  -6   3   3     5842.01     5740.02    107.52 o
  -5   3   3     3692.53     3751.06    168.34 o
  -4   3   3     8475.79     8532.24     75.96 o
  -3   3   3     8840.83     8899.92     83.80 o
  -2   3   3     4642.42     4424.02    107.52 o
  -1   3   3     1446.48     1563.36     61.22 o
   0   3   3     3029.35     3058.43     44.73 o
   1   3   3     1006.37      990.44     33.75 o
   2   3   3     3353.13     3624.64    126.36 o
   3   3   3       24.01       51.90     10.17 o
   4   3   3     6141.62     6010.41     98.49 o
   5   3   3     6807.76     6866.58    111.84 o
   6   3   3     4804.65     4502.67    149.12 o
   7   3   3     9194.88     9468.29    193.85 o
   8   3   3     6630.21     6879.82     64.32 o
   9   3   3     5074.70     5064.11    133.42 o
  10   3   3     2626.77     2657.07    103.56 o
  -8   4   3     1496.48     1638.00     79.28 o
  -7   4   3     1827.77     1973.97    105.17 o
  -6   4   3      945.49     1036.11     53.20 o
  -5   4   3       56.13       56.61     36.37 o
  -4   4   3      701.15      691.91     29.18 o
  -3   4   3       17.06       10.22     39.31 o
  -2   4   3     2954.78     3169.88    100.46 o
  -1   4   3     6370.99     6893.84     76.91 o
   0   4   3     6262.90     6416.67     66.71 o
   1   4   3     6336.01     6539.10     81.62 o
   2   4   3    24298.48    24537.32    132.63 o
   3   4   3    20445.27    20889.32    249.18 o
   4   4   3    14322.40    14531.59     85.21 o
   5   4   3    13095.68    13612.79    123.61 o
   6   4   3     5613.27     5654.61     98.89 o
   7   4   3     1512.51     1599.27     50.62 o
   8   4   3     1222.66     1212.25     42.76 o
   9   4   3      786.21      805.12     39.24 o
  10   4   3       33.52       37.39     69.83 o
  -7   5   3       32.13      112.23     94.96 o
  -6   5   3      624.27      469.32    109.87 o
  -5   5   3      815.43      773.57     51.54 o
  -4   5   3     7931.65     8148.30    324.52 o
  -3   5   3     8579.15     8511.35     99.67 o
  -2   5   3    10491.60    11019.62    114.58 o
  -1   5   3    11136.45    11234.66    104.38 o
   0   5   3     7888.04     7679.44     79.27 o
   1   5   3     5514.64     5622.43     84.76 o
   2   5   3    10652.11    10764.56    105.17 o
   3   5   3     5130.41     4983.02     93.39 o
   4   5   3      783.78      776.59     26.06 o
   5   5   3       11.92       37.32     24.12 o
   6   5   3       20.43       27.63     23.49 o
   7   5   3      493.60      501.17     29.82 o
   8   5   3     3817.71     3629.37     62.25 o
   9   5   3     2201.21     2102.04     69.46 o
  10   5   3     2675.92     2489.34    102.13 o
  -7   6   3     1671.67     1520.98    131.06 o
  -6   6   3     2661.54     2631.49    153.04 o
  -5   6   3     3904.27     3969.31    103.20 o
  -4   6   3     1494.49     1706.98    120.86 o
  -3   6   3     1804.53     1922.02     74.56 o
  -2   6   3     2981.79     2995.65     72.99 o
  -1   6   3      511.98      515.63     43.16 o
   0   6   3       24.71       47.09     32.18 o
   1   6   3      969.61     1053.23     54.94 o
   2   6   3     3545.86     3655.68     77.70 o
   3   6   3     5472.72     5625.81    219.36 o
   4   6   3     1286.72     1219.34     38.07 o
   5   6   3     5079.53     4996.79     83.58 o
   6   6   3    10616.85    10770.05    101.24 o
   7   6   3    10799.75    10767.04    107.32 o
   8   6   3     3882.53     3942.57    137.34 o
   9   6   3     3604.12     3484.63     74.05 o
  10   6   3     1546.21     1381.28    137.34 o
  -6   7   3       84.15       97.32     96.53 o
  -5   7   3      149.21      165.60    103.60 o
  -4   7   3      107.85       76.91     98.89 o
  -3   7   3     1640.22     1723.46     74.56 o
  -2   7   3     3847.60     3889.56     85.55 o
  -1   7   3     3977.87     3924.09     80.05 o
   0   7   3     6873.66     6844.39     92.61 o
   1   7   3    14887.73    14893.48    164.03 o
   2   7   3    11883.16    11539.96    140.48 o
   3   7   3     4258.88     4373.79     91.04 o
   4   7   3     4695.37     4389.48     89.47 o
   5   7   3     5852.23     5985.51    226.81 o
   6   7   3     3004.25     3059.22     76.13 o
   7   7   3     1179.58     1164.67     57.29 o
   8   7   3       27.51       43.49     35.58 o
   9   7   3      705.74      723.60     50.01 o
  10   7   3      548.84      492.87    120.08 o
  -5   8   3     1687.51     1908.68    145.98 o
  -4   8   3     4012.90     4017.48    175.80 o
  -3   8   3     4248.34     4325.91    101.24 o
  -2   8   3     5654.97     5720.54    105.95 o
  -1   8   3     5395.60     5383.06     98.89 o
   0   8   3     5368.08     5388.56     91.82 o
   1   8   3     3225.19     3288.19    219.36 o
   2   8   3     2076.62     2067.26     57.42 o
   3   8   3       77.58       78.56     36.10 o
   4   8   3       22.64       19.29     31.73 o
   5   8   3      281.94      354.74     51.80 o
   6   8   3     1483.73     1449.56     65.92 o
   7   8   3     2076.01     2161.39     74.56 o
   8   8   3     3323.76     3219.06     76.52 o
   9   8   3     3342.05     3310.86     79.60 o
  10   8   3     2658.25     2749.22    168.74 o
  -4   9   3     1070.32     1170.95     83.19 o
  -3   9   3     1009.37     1076.77     76.91 o
  -2   9   3        1.66       14.91     55.72 o
  -1   9   3      466.71      471.68     56.51 o
   0   9   3      850.49      878.21     56.51 o
   1   9   3     2865.96     2919.52    102.03 o
   2   9   3     5197.49     5377.57    124.79 o
   3   9   3     2791.26     2790.41    154.22 o
   4   9   3     3925.15     3938.16     84.37 o
   5   9   3     5778.76     5935.35    148.33 o
   6   9   3     4454.52     4637.85    138.91 o
   7   9   3     5016.32     5093.47    113.01 o
   8   9   3     1881.26     1894.55     78.48 o
   9   9   3     1291.13     1278.07     62.79 o
  10   9   3      618.06      543.09    107.52 o
  -3  10   3     1017.17     1098.74     83.19 o
  -2  10   3     3243.86     3153.40     97.32 o
  -1  10   3     4641.80     4583.33    108.30 o
   0  10   3     5447.57     5552.58    113.01 o
   1  10   3     1958.54     1777.61    100.46 o
   2  10   3     1883.31     1859.23     94.18 o
   3  10   3     4364.45     4122.65    116.15 o
   4  10   3     1825.25     1781.54     93.39 o
   5  10   3      669.85      657.68     73.77 o
   6  10   3      215.20      127.93     65.14 o
   7  10   3      415.21      397.90     63.57 o
   8  10   3      698.37      676.51     65.92 o
   9  10   3      297.96      342.18     61.22 o
  -2  11   3     1768.69     1798.80     93.39 o
  -1  11   3      769.19      796.59     76.13 o
   0  11   3      642.23      628.64     64.36 o
   1  11   3      256.43      358.66     91.04 o
   2  11   3        2.71      -20.41     65.92 o
   3  11   3      591.58      649.04     81.62 o
   4  11   3      230.52      270.76     75.34 o
   5  11   3     1628.31     1608.09     92.61 o
   6  11   3     2871.78     2971.32    112.23 o
   7  11   3     2359.66     2404.68    103.60 o
   8  11   3     2924.72     2830.84    105.17 o
   9  11   3     1674.08     1685.79     89.47 o
  -1  12   3      544.46      510.92     79.27 o
   0  12   3     1405.38     1431.51     83.98 o
   1  12   3     2538.78     2454.12     98.10 o
   2  12   3     3219.68     3289.17    135.77 o
   3  12   3     3297.40     3216.97    131.06 o
   4  12   3     3849.18     3748.29    131.85 o
   5  12   3     1679.24     1720.32    104.38 o
   6  12   3     2084.90     1943.99    102.81 o
   7  12   3     1215.64     1221.18     93.39 o
   8  12   3      544.99      514.06     79.27 o
   1  13   3     1563.07     1517.84     93.39 o
   2  13   3     1115.90     1173.30    111.44 o
   3  13   3      289.60      243.29     96.53 o
   4  13   3       16.05       43.16     73.77 o
   5  13   3       67.91       75.34     83.19 o
   6  13   3      182.00      231.52     81.62 o
  -4 -11   4        2.50      -18.84     94.96 o
  -3 -11   4      174.39      225.24    117.72 o
  -2 -11   4      517.54      540.74    116.15 o
  -1 -11   4     1609.08     1432.29    138.91 o
   0 -11   4     2330.44     2275.97    147.55 o
  -6 -10   4     2417.92     2526.33    168.74 o
  -5 -10   4     2528.82     2553.80    164.81 o
  -4 -10   4     1999.91     1950.27    153.04 o
  -3 -10   4     3773.72     3639.20    175.80 o
  -2 -10   4     2266.68     2192.00    142.05 o
  -1 -10   4     3960.13     3705.12    172.66 o
   0 -10   4     2912.57     2624.43    154.61 o
   1 -10   4     1426.33     1452.70    131.06 o
   2 -10   4      279.12      232.31     91.04 o
  -7  -9   4     2561.91     2922.66    175.01 o
  -6  -9   4     3351.85     3876.21    180.51 o
  -5  -9   4     1659.44     1781.54    149.12 o
  -4  -9   4     1095.65     1054.79    121.65 o
  -3  -9   4      529.51      555.65    105.95 o
  -2  -9   4     1152.59     1164.67    125.57 o
  -1  -9   4      275.65      240.15     47.09 o
   0  -9   4      377.86      364.16     43.95 o
   1  -9   4     1113.22      904.11    105.17 o
   2  -9   4     2620.66     2290.88     76.13 o
   3  -9   4     1393.94     1462.11    116.15 o
   4  -9   4     1691.88     1666.95    120.08 o
  -8  -8   4      114.46      150.68    106.74 o
  -7  -8   4       11.26       27.47    119.29 o
  -6  -8   4      600.44      594.89    131.06 o
  -5  -8   4      456.16      455.19    108.30 o
  -4  -8   4      647.39      536.03    112.23 o
  -3  -8   4     1021.08     1128.57    115.37 o
  -2  -8   4     3960.84     4162.67     91.04 o
  -1  -8   4     5035.68     5052.66     93.39 o
   0  -8   4     3933.07     3914.67    151.47 o
   1  -8   4     3269.82     2990.94    137.34 o
   2  -8   4     2586.53     2429.79     69.85 o
   3  -8   4     1960.70     1841.97     58.86 o
   4  -8   4     1947.21     1747.79    113.80 o
   5  -8   4      426.56      319.42     91.04 o
  -8  -7   4     1972.57     2108.80    162.46 o
  -7  -7   4     2652.97     2894.41    165.60 o
  -6  -7   4     3987.39     4530.72    122.43 o
  -5  -7   4     5151.12     5652.26    200.13 o
  -4  -7   4     4590.27     4593.54    166.38 o
  -3  -7   4     7868.48     8277.47    125.57 o
  -2  -7   4     4417.76     4617.87    103.60 o
  -1  -7   4     3535.86     3462.61    145.19 o
   0  -7   4     1265.83     1130.92     91.82 o
   1  -7   4      169.17      196.99     32.18 o
   2  -7   4       40.15       47.09     23.54 o
   3  -7   4       60.84       49.44     31.39 o
   4  -7   4      511.09      520.33     30.61 o
   5  -7   4     1031.16      927.65     91.82 o
   6  -7   4     1662.07     1714.04    109.09 o
  -8  -6   4     2886.81     2992.77    113.92 o
  -7  -6   4     3142.76     3289.95    164.81 o
  -6  -6   4     1699.12     1961.78    304.51 o
  -5  -6   4      772.61      678.29     63.00 o
  -4  -6   4      399.52      441.85    103.60 o
  -3  -6   4       21.49       54.15     42.38 o
  -2  -6   4       80.04      124.00     42.38 o
  -1  -6   4      857.59      762.06     83.19 o
   0  -6   4     3922.96     4117.93     70.79 o
   1  -6   4     4821.95     4796.75    135.38 o
   2  -6   4     6098.61     6281.68     77.70 o
   3  -6   4     5883.87     5755.85     72.99 o
   4  -6   4     6644.91     6328.77     65.92 o
   5  -6   4     4179.63     4125.00     49.44 o
   6  -6   4     2105.48     2040.53    102.81 o
   7  -6   4     1471.65     1484.09     98.89 o
  -9  -5   4      212.21      189.93    100.46 o
  -8  -5   4      253.55      209.55     91.82 o
  -7  -5   4      545.60      605.09     58.86 o
  -6  -5   4     1303.36     1405.10    160.10 o
  -5  -5   4     2478.47     2810.97    219.75 o
  -4  -5   4     3059.48     3191.85     87.11 o
  -3  -5   4     4463.72     4530.75     90.25 o
  -2  -5   4     5111.51     5197.06    157.75 o
  -1  -5   4     6087.94     6115.30    160.10 o
   0  -5   4     5103.78     5292.81     80.84 o
   1  -5   4     4280.22     4352.81    109.48 o
   2  -5   4     3865.67     4086.05     51.80 o
   3  -5   4     3126.24     3291.45     43.02 o
   4  -5   4     1711.55     1587.29     46.30 o
   5  -5   4      505.20      479.52     20.41 o
   6  -5   4      217.68      226.03     21.19 o
   7  -5   4      254.86      277.83     66.71 o
  -9  -4   4     1372.80     1422.87     92.61 o
  -8  -4   4     2861.52     2562.43    167.17 o
  -7  -4   4     3378.76     3708.26     89.47 o
  -6  -4   4     6737.57     7403.18    125.57 o
  -5  -4   4     7534.16     7636.27    113.01 o
  -4  -4   4     7545.63     7882.37    179.33 o
  -3  -4   4     4873.84     5009.97     87.51 o
  -2  -4   4     2692.77     2535.75    114.58 o
  -1  -4   4     1767.76     1845.11     51.80 o
   0  -4   4       18.47       38.46     24.33 o
   1  -4   4       30.58       22.18     18.18 o
   2  -4   4      794.25      837.88     76.13 o
   3  -4   4     5333.14     4870.63    189.93 o
   4  -4   4     6452.11     6312.00     82.69 o
   5  -4   4     1953.37     2011.02     54.94 o
   6  -4   4     4713.23     4778.78     80.44 o
   7  -4   4     2873.23     2863.01     98.10 o
   8  -4   4     2198.11     2352.10    162.46 o
  -9  -3   4     1757.01     1798.80     95.75 o
  -8  -3   4     1550.41     1501.36     83.98 o
  -7  -3   4     1962.94     1801.16    105.95 o
  -6  -3   4      535.11      442.64     54.15 o
  -5  -3   4      300.84      326.48     36.89 o
  -4  -3   4      740.49      695.35     43.95 o
  -3  -3   4      944.16      871.15     65.92 o
  -2  -3   4     2766.87     2703.70     84.76 o
  -1  -3   4    10837.07    11209.05    149.51 o
   0  -3   4    18158.49    18906.25    155.39 o
   1  -3   4    10403.37    10369.79     76.91 o
   2  -3   4    11823.22    11696.24    106.82 o
   3  -3   4     9093.43     8968.08    273.12 o
   4  -3   4     7413.72     7474.23    238.19 o
   5  -3   4     6837.86     6777.52    110.27 o
   6  -3   4     2929.04     2818.98     57.44 o
   7  -3   4     1658.71     1743.22     48.79 o
   8  -3   4      429.34      272.33    110.66 o
   9  -3   4       61.48       -7.06     98.89 o
  -9  -2   4       13.47       40.81     60.43 o
  -8  -2   4      270.22      309.22     63.57 o
  -7  -2   4     2912.50     2628.35     83.98 o
  -6  -2   4     5165.16     4582.55    110.66 o
  -5  -2   4     6986.27     6368.79    102.81 o
  -4  -2   4     8414.53     8979.88    129.49 o
  -3  -2   4     7288.00     6088.61    138.91 o
  -2  -2   4     4858.18     4838.40    107.52 o
  -1  -2   4    12892.80    12660.68    142.84 o
   0  -2   4    13176.53    13386.00    107.91 o
   1  -2   4     6123.37     6207.91     55.72 o
   2  -2   4     1649.94     1721.42     44.05 o
   3  -2   4       59.65       94.40     23.29 o
   4  -2   4       33.73       67.90     22.47 o
   5  -2   4      215.07      211.01     13.82 o
   6  -2   4      583.92      603.49     30.22 o
   7  -2   4     3201.84     3243.65     52.58 o
   8  -2   4     3402.33     3355.88    160.10 o
   9  -2   4     2403.27     2424.30    149.12 o
  -9  -1   4     2184.76     2109.59    149.90 o
  -8  -1   4     4136.45     4172.09    172.66 o
  -7  -1   4     3578.20     3425.73     92.61 o
  -6  -1   4     6994.57     6212.62    105.17 o
  -5  -1   4     7282.22     6805.94    100.46 o
  -4  -1   4     2720.22     2672.30     63.57 o
  -3  -1   4      461.45      389.27     62.00 o
  -2  -1   4     1875.10     1908.68     73.77 o
  -1  -1   4      440.13      474.81     50.23 o
   0  -1   4      315.86      338.26     36.89 o
   1  -1   4     4600.77     4563.78     61.22 o
   2  -1   4     6537.28     6244.01     96.53 o
   3  -1   4     6919.69     6790.75     96.53 o
   4  -1   4     9864.39     9720.51     64.75 o
   5  -1   4     5716.66     5875.17     76.52 o
   6  -1   4     5199.14     5440.35     59.65 o
   7  -1   4     7488.66     7803.44     78.48 o
   8  -1   4     7028.72     7089.26     76.13 o
   9  -1   4      647.03      712.61    118.51 o
  -8   0   4      189.45      252.71    109.87 o
  -7   0   4        5.49       22.47     33.87 o
  -6   0   4      151.62      150.39     32.02 o
  -5   0   4      902.61      830.53     28.42 o
  -4   0   4     1589.22     1448.82     74.56 o
  -3   0   4     8463.21     8095.39     78.48 o
  -2   0   4     4497.90     4019.05    100.46 o
  -1   0   4    14477.12    13870.87    154.61 o
   0   0   4    37091.43    36862.09    134.99 o
   1   0   4    19849.46    19662.03    127.93 o
   2   0   4    16665.64    16282.39    273.12 o
   3   0   4    13549.04    13471.70     56.37 o
   4   0   4      643.22      598.13     21.97 o
   5   0   4     2132.55     2171.64     31.00 o
   6   0   4      820.51      831.91     25.11 o
   7   0   4       23.81       26.68     21.19 o
   8   0   4       59.46       61.22     25.11 o
   9   0   4      408.41      482.66    106.74 o
  10   0   4      482.69      461.47    105.95 o
  -8   1   4     1692.00     1677.94    137.34 o
  -7   1   4     3510.59     3563.56     74.32 o
  -6   1   4     5951.69     5790.61    120.47 o
  -5   1   4     7680.85     7101.56    204.05 o
  -4   1   4    10836.64    10360.67     81.26 o
  -3   1   4    15046.25    14709.72    230.34 o
  -2   1   4    15646.13    15783.47    189.14 o
  -1   1   4     9057.90     9212.19    131.85 o
   0   1   4     2439.90     2693.14     23.17 o
   1   1   4     2535.28     2536.39     40.03 o
   2   1   4      298.76      335.82     18.10 o
   3   1   4       52.81       69.50     18.05 o
   4   1   4       81.92       88.68     23.54 o
   5   1   4     6632.99     6829.48     46.30 o
   6   1   4     6093.19     6244.79     49.44 o
   7   1   4     4213.47     4368.29     48.66 o
   8   1   4     4914.80     5382.28     66.71 o
   9   1   4     5968.18     6164.74    125.57 o
  10   1   4     1586.84     1673.23    124.00 o
  -8   2   4     1841.69     1831.76    143.62 o
  -7   2   4     3534.88     3501.03    129.10 o
  -6   2   4     5062.43     4983.72     93.00 o
  -5   2   4      233.94      217.80     63.18 o
  -4   2   4      800.52      723.04     41.36 o
  -3   2   4      743.12      769.91     75.34 o
  -2   2   4     1208.68     1178.80     72.99 o
  -1   2   4     1616.92     1703.84     70.63 o
   0   2   4     2758.92     2557.99     22.26 o
   1   2   4    24232.83    23428.93    109.32 o
   2   2   4     4134.52     4030.94     49.05 o
   3   2   4     8521.00     8560.25     85.67 o
   4   2   4    16105.97    16423.10    131.74 o
   5   2   4    10035.70    10274.49    116.73 o
   6   2   4     3908.32     4012.77     64.36 o
   7   2   4     5363.31     5433.21     63.96 o
   8   2   4     2470.75     2481.59     39.24 o
   9   2   4      622.17      674.94     63.57 o
  10   2   4       32.90       32.18     96.53 o
  -8   3   4       22.31       23.54     90.25 o
  -7   3   4       94.27      121.97     43.36 o
  -6   3   4      427.93      441.13     49.08 o
  -5   3   4     5370.88     5622.44    116.15 o
  -4   3   4     2013.79     1965.80     85.55 o
  -3   3   4     7743.71     7736.49    213.08 o
  -2   3   4    10213.58    10498.02     70.63 o
  -1   3   4     9113.34     8735.80    135.77 o
   0   3   4    10300.90    10343.90    127.14 o
   1   3   4    12879.17    13054.36    262.13 o
   2   3   4     4105.91     4184.65     43.95 o
   3   3   4      633.59      612.94     18.05 o
   4   3   4       71.14       71.42     45.52 o
   5   3   4       31.75      105.17     54.15 o
   6   3   4     2869.03     3037.43    110.27 o
   7   3   4       96.71       85.90     13.73 o
   8   3   4     2154.71     2171.67     31.18 o
   9   3   4     2556.96     2528.96     87.51 o
  10   3   4     2884.11     3220.89    156.18 o
  -7   4   4     2724.57     2716.68     88.03 o
  -6   4   4     5479.98     5475.65     93.58 o
  -5   4   4     6214.33     6199.34     91.26 o
  -4   4   4     1872.78     1900.77     51.31 o
  -3   4   4     3888.63     3959.50     54.00 o
  -2   4   4     2642.12     2644.05     98.89 o
  -1   4   4     3647.91     4044.95    105.17 o
   0   4   4      476.55      479.52     33.75 o
   1   4   4      121.51      127.14     26.68 o
   2   4   4      121.01      123.69     16.21 o
   3   4   4     6921.76     7195.95     46.02 o
   4   4   4    19121.35    19087.65    113.80 o
   5   4   4    10056.43     9808.91    153.43 o
   6   4   4     9558.53     9515.91     54.94 o
   7   4   4     4512.85     4398.08     61.22 o
   8   4   4     3688.18     3797.01     71.42 o
   9   4   4     2653.98     2663.26     47.24 o
  10   4   4     2147.47     2265.34     98.71 o
  11   4   4     1160.53     1182.91     95.11 o
  -7   5   4      329.30      345.68     63.94 o
  -6   5   4      431.88      370.43    113.80 o
  -5   5   4     1786.68     1849.88     61.41 o
  -4   5   4      684.79      672.71     42.53 o
  -3   5   4     1223.02     1181.03     59.93 o
  -2   5   4     4100.80     4210.30     83.47 o
  -1   5   4    11797.07    12337.33    114.58 o
   0   5   4     6567.10     6636.42     79.27 o
   1   5   4     8292.47     8423.45    104.38 o
   2   5   4    13803.77    13951.68    195.81 o
   3   5   4    21336.47    21922.33    184.04 o
   4   5   4      435.80      419.20     19.96 o
   5   5   4     6068.40     5987.93    180.90 o
   6   5   4     5582.73     5571.31    100.46 o
   7   5   4     1478.95     1462.11     31.37 o
   8   5   4     1859.32     1902.43     70.63 o
   9   5   4       32.75        3.40     23.65 o
  10   5   4      545.39      529.89     77.38 o
  11   5   4      865.13      824.17     85.44 o
  -6   6   4     1865.39     1805.08    145.19 o
  -5   6   4     3163.71     3368.79    272.33 o
  -4   6   4     1965.77     2017.62     65.35 o
  -3   6   4     3839.17     4114.80    153.82 o
  -2   6   4     4847.66     4950.63     91.82 o
  -1   6   4     5649.88     5903.40     89.47 o
   0   6   4     7969.92     8448.56     95.75 o
   1   6   4     3071.00     3035.67     74.56 o
   2   6   4      145.32      136.56     36.10 o
   3   6   4      734.88      857.45     67.49 o
   4   6   4     8469.78     8535.11     82.08 o
   5   6   4     1034.09     1021.89     30.62 o
   6   6   4     1655.54     1732.32     43.18 o
   7   6   4     3824.04     3934.21    167.17 o
   8   6   4     5711.01     5542.58    161.67 o
   9   6   4     4041.65     4127.87     66.12 o
  10   6   4     3008.31     2803.37    153.04 o
  -6   7   4      860.70      977.88    137.34 o
  -5   7   4      843.07     1007.71    138.91 o
  -4   7   4     2321.38     2348.96    154.61 o
  -3   7   4      210.25      210.33     90.25 o
  -2   7   4       22.89       11.77     51.01 o
  -1   7   4       21.15       40.81     40.81 o
   0   7   4      399.56      408.11     43.95 o
   1   7   4     2145.98     2113.51     77.70 o
   2   7   4     4709.99     4796.02     94.18 o
   3   7   4     5416.00     5226.88     91.82 o
   4   7   4    20109.69    19583.85    768.34 o
   5   7   4     2413.87     2420.40    105.95 o
   6   7   4     6458.28     6563.43     94.18 o
   7   7   4     6361.58     6321.19     81.27 o
   8   7   4     3787.58     3861.55     68.05 o
   9   7   4     1112.42     1140.89     45.93 o
  10   7   4      452.38      455.98    127.14 o
  -5   8   4      274.41      223.67    127.93 o
  -4   8   4     1413.56     1346.75    142.84 o
  -3   8   4     2019.16     2052.30     86.33 o
  -2   8   4     5533.00     5602.81    109.09 o
  -1   8   4     5544.24     5607.52    102.03 o
   0   8   4     4567.80     4370.65     87.90 o
   1   8   4     9606.71     9721.44    331.19 o
   2   8   4     6338.71     6315.77    273.51 o
   3   8   4     8195.04     7999.04    380.24 o
   4   8   4     5926.83     5839.83    102.81 o
   5   8   4      411.04      400.26     47.87 o
   6   8   4      590.89      715.75     52.58 o
   7   8   4        0.22       29.82     38.46 o
   8   8   4      223.66      262.85     39.40 o
   9   8   4      455.09      526.43     43.09 o
  10   8   4     1100.94     1282.39    142.84 o
  -4   9   4     2367.15     2433.72    170.31 o
  -3   9   4     2387.97     2505.92     98.10 o
  -2   9   4     3604.17     3598.39     97.32 o
  -1   9   4     3076.29     3001.93     87.90 o
   0   9   4      275.57      307.65     54.15 o
   1   9   4      602.18      610.59     67.49 o
   2   9   4      550.62      622.36     62.79 o
   3   9   4     1210.57     1322.96     52.71 o
   4   9   4     1009.12     1077.71     80.05 o
   5   9   4     3002.63     3146.68    120.86 o
   6   9   4     4281.79     4499.98    189.14 o
   7   9   4     3866.86     3810.29     92.61 o
   8   9   4     3916.20     4087.33     94.96 o
   9   9   4     2814.25     2935.46     72.88 o
  10   9   4     1997.47     2217.11    152.25 o
  -3  10   4        1.29       -4.71     61.22 o
  -2  10   4      225.36      129.49     70.63 o
  -1  10   4     1080.09      944.92     68.28 o
   0  10   4      840.52      817.78     70.63 o
   1  10   4     1165.87     1131.71     64.36 o
   2  10   4     4787.47     4868.22    130.28 o
   3  10   4     2644.74     2440.00     92.61 o
   4  10   4     5535.92     5371.29    121.65 o
   5  10   4     6444.34     6415.10    127.93 o
   6  10   4     4490.66     4287.46    109.09 o
   7  10   4      763.32      718.11     66.71 o
   8  10   4      300.78      302.94     58.08 o
   9  10   4      216.22      213.98     65.53 o
  -2  11   4     2789.30     2895.98    108.30 o
  -1  11   4     1844.61     1725.03     83.98 o
   0  11   4     2976.56     2843.39     96.53 o
   1  11   4     2423.20     2578.13     92.61 o
   2  11   4     2863.19     2841.04    116.15 o
   3  11   4      772.65      798.94     79.27 o
   4  11   4      250.67      250.36     69.06 o
   5  11   4        4.15       30.61     64.36 o
   6  11   4       84.75      101.24     61.22 o
   7  11   4      396.72      492.08     67.49 o
   8  11   4     1589.51     1532.75     82.41 o
   9  11   4     1466.97     1424.44     79.27 o
  -1  12   4       43.45       32.18     76.13 o
   0  12   4      146.91      138.91     66.71 o
   1  12   4        9.82       17.27     60.43 o
   2  12   4      207.43      183.65     83.19 o
   3  12   4     1526.59     1481.74    103.60 o
   4  12   4     2982.05     2781.39    113.80 o
   5  12   4     2761.03     2698.20    113.01 o
   6  12   4     2619.15     2412.53    107.52 o
   7  12   4     2600.24     2594.61    105.95 o
   8  12   4     1786.60     1783.11     94.18 o
   1  13   4     1505.57     1524.90     90.25 o
   2  13   4     2192.57     2203.77    134.99 o
   3  13   4     2213.79     2305.79    119.29 o
   4  13   4     1990.80     2042.88    116.94 o
   5  13   4     1067.74     1040.67     97.32 o
   6  13   4      337.04      262.13     82.41 o
  -5 -10   5      214.28      186.00    112.23 o
  -4 -10   5      840.47      872.72    120.86 o
  -3 -10   5     2247.19     2188.86    164.81 o
  -2 -10   5     2561.17     2500.43    163.24 o
  -1 -10   5     1510.84     1610.45    143.62 o
   0 -10   5     3636.66     3616.44    178.15 o
   1 -10   5     3125.89     2983.88    167.17 o
   2 -10   5     2800.24     2922.66    166.38 o
  -6  -9   5     1044.85     1316.92    155.39 o
  -5  -9   5     4314.60     4332.19    187.57 o
  -4  -9   5     3251.60     3313.50    177.37 o
  -3  -9   5      947.39      868.01    117.72 o
  -2  -9   5     3797.20     3813.43    178.15 o
  -1  -9   5     1555.50     1539.81    127.93 o
   0  -9   5      791.72      791.10    121.65 o
   1  -9   5     1471.35     1207.83    132.63 o
   2  -9   5       12.94        4.71    104.38 o
   3  -9   5      146.19      182.86     90.25 o
  -7  -8   5     1525.87     1782.32    168.74 o
  -6  -8   5     1107.49     1466.04    160.10 o
  -5  -8   5     3810.42     4071.63    185.22 o
  -4  -8   5      461.62      362.59    102.03 o
  -3  -8   5      254.21      295.09     97.32 o
  -2  -8   5     1406.35     1345.18    140.48 o
  -1  -8   5     1740.45     1771.33     66.71 o
   0  -8   5     1601.70     1568.85     59.65 o
   1  -8   5     1666.39     1815.28    124.79 o
   2  -8   5     1491.99     1385.20     56.51 o
   3  -8   5     1817.43     1776.83    122.43 o
   4  -8   5     2740.87     2691.92    132.63 o
  -7  -7   5       76.19      145.19    127.93 o
  -6  -7   5     1056.74     1137.20    127.93 o
  -5  -7   5      243.71      353.95    124.00 o
  -4  -7   5     6385.72     7188.93    228.38 o
  -3  -7   5     3824.36     3846.39    176.58 o
  -2  -7   5     4097.98     4130.49     91.04 o
  -1  -7   5     9855.27    10303.87    126.36 o
   0  -7   5     7361.09     6820.85    184.43 o
   1  -7   5     2515.58     2589.90     60.43 o
   2  -7   5     3035.36     3180.08     58.08 o
   3  -7   5     1833.20     1762.70     29.82 o
   4  -7   5      460.26      447.35     85.55 o
   5  -7   5       52.02       68.28     75.34 o
   6  -7   5       22.75       10.99     73.77 o
  -8  -6   5     1167.13     1187.89     90.76 o
  -7  -6   5     3816.70     4214.47    198.56 o
  -6  -6   5     4967.02     6483.30    857.81 o
  -5  -6   5     4041.31     4376.33    113.65 o
  -4  -6   5     7334.52     7631.57    229.17 o
  -3  -6   5     1055.19     1043.02     63.57 o
  -2  -6   5     1193.49     1259.63     58.86 o
  -1  -6   5      783.59      671.02     98.89 o
   0  -6   5      710.11      564.28     81.62 o
   1  -6   5       71.84      102.81     29.04 o
   2  -6   5      918.12      999.07     35.32 o
   3  -6   5      207.90      214.26     12.56 o
   4  -6   5     2792.23     2594.61    111.44 o
   5  -6   5     3071.87     3060.79    111.44 o
   6  -6   5     2334.08     2202.98    109.09 o
  -8  -5   5     1519.94     1425.23     97.32 o
  -7  -5   5     2030.53     2162.17    152.25 o
  -6  -5   5     1434.21     1448.37    119.68 o
  -5  -5   5      259.66      315.98     48.20 o
  -4  -5   5      161.53      159.26     61.31 o
  -3  -5   5      891.52      974.74     58.08 o
  -2  -5   5     1914.05     1903.97     65.14 o
  -1  -5   5     3420.36     3358.23    134.20 o
   0  -5   5     5444.61     5551.01     86.33 o
   1  -5   5     4561.83     4674.10    100.06 o
   2  -5   5     7896.26     7928.82     93.00 o
   3  -5   5     2746.60     2563.72     70.45 o
   4  -5   5     9650.31     9395.33    115.43 o
   5  -5   5     2291.09     2384.28     94.18 o
   6  -5   5      535.68      539.17     70.63 o
   7  -5   5      318.53      300.59     68.28 o
  -8  -4   5     1246.64     1161.53     95.75 o
  -7  -4   5      165.92      149.12     58.86 o
  -6  -4   5     1499.04     1600.24     58.86 o
  -5  -4   5     4154.48     4752.85    134.99 o
  -4  -4   5     4789.17     4872.93     91.82 o
  -3  -4   5    10558.37    11025.83    232.70 o
  -2  -4   5    11149.18    11429.44    207.98 o
  -1  -4   5     4649.29     4617.08    154.61 o
   0  -4   5     6265.47     6528.90     81.62 o
   1  -4   5     6115.92     6475.71     68.94 o
   2  -4   5      653.09      667.85     56.51 o
   3  -4   5      359.17      381.60     44.73 o
   4  -4   5      665.35      569.36     41.76 o
   5  -4   5     2099.25     2172.61     85.55 o
   6  -4   5      795.26      812.34     44.30 o
   7  -4   5      584.75      608.23     68.28 o
   8  -4   5     1093.37     1097.17    146.76 o
  -8  -3   5     2893.06     2869.29    117.72 o
  -7  -3   5     5369.49     5025.19    162.46 o
  -6  -3   5     3532.28     2961.12    155.39 o
  -5  -3   5     1945.35     2035.82     51.80 o
  -4  -3   5     3330.19     3705.24     69.62 o
  -3  -3   5      571.61      522.43     48.03 o
  -2  -3   5      444.86      517.19     65.14 o
  -1  -3   5       15.98       46.14     26.12 o
   0  -3   5     2435.54     2487.40     42.58 o
   1  -3   5     3284.43     3225.60     51.01 o
   2  -3   5     5330.33     5158.46     40.36 o
   3  -3   5     7520.20     7441.23    118.51 o
   4  -3   5     3251.51     3229.33     76.13 o
   5  -3   5    10733.51    10784.52    238.19 o
   6  -3   5     3474.70     3599.16     64.09 o
   7  -3   5     3243.80     3316.03     60.78 o
   8  -3   5     2131.60     2229.67    156.18 o
  -8  -2   5      746.80      704.77     69.06 o
  -7  -2   5       38.18       66.71     55.72 o
  -6  -2   5      340.74      276.26     51.80 o
  -5  -2   5      687.16      572.92     51.01 o
  -4  -2   5     2060.15     1892.20     33.75 o
  -3  -2   5     3513.60     3248.36     54.15 o
  -2  -2   5     8386.60     8548.23    145.98 o
  -1  -2   5    13678.81    14144.54    154.61 o
   0  -2   5    18966.26    19262.62    235.05 o
   1  -2   5     6474.94     5895.21     56.51 o
   2  -2   5    14066.74    13586.76     65.92 o
   3  -2   5     9240.50     9292.94     90.18 o
   4  -2   5     4210.71     4206.32    156.57 o
   5  -2   5     2204.17     2240.24     45.47 o
   6  -2   5     1095.13     1074.29     44.34 o
   7  -2   5      188.17      189.70     16.78 o
   8  -2   5       61.55      101.24    104.38 o
   9  -2   5      374.19      442.64    113.80 o
  -8  -1   5     1510.84     1396.98    131.06 o
  -7  -1   5     2322.31     2295.59     80.84 o
  -6  -1   5     2709.05     2710.76     80.05 o
  -5  -1   5     2714.54     2418.81     68.28 o
  -4  -1   5     6074.00     5336.76     84.76 o
  -3  -1   5     8842.73     8231.17    159.32 o
  -2  -1   5     6024.75     5463.90    123.22 o
  -1  -1   5     4563.65     4205.05     98.10 o
   0  -1   5     3160.05     3109.78    113.80 o
   1  -1   5      145.13      216.44     19.55 o
   2  -1   5     1230.78     1406.40     27.23 o
   3  -1   5     1221.90     1236.09     51.01 o
   4  -1   5     3550.46     3497.59     43.43 o
   5  -1   5     4579.91     4568.45     52.50 o
   6  -1   5     4189.02     4327.09     70.24 o
   7  -1   5     3495.70     3492.44     47.09 o
   8  -1   5     3070.89     2956.41    148.33 o
   9  -1   5     3011.60     2930.51    160.89 o
  -8   0   5     1349.36     1385.20    129.49 o
  -7   0   5     1458.68     1571.99    134.99 o
  -6   0   5     1988.67     1848.25    114.58 o
  -5   0   5     1328.63     1214.90     52.58 o
  -4   0   5      144.16      127.14     29.82 o
  -3   0   5       93.35       87.11     25.11 o
  -2   0   5       13.10       21.97     55.72 o
  -1   0   5     4309.51     4128.93     47.09 o
   0   0   5    10188.63    10908.18     83.19 o
   1   0   5    12597.53    13392.13     94.18 o
   2   0   5     4688.31     4607.32    130.67 o
   3   0   5    18285.58    17673.10    124.39 o
   4   0   5    12313.46    12210.34     57.32 o
   5   0   5    11463.14    11412.69     69.06 o
   6   0   5     5371.56     5496.08     52.58 o
   7   0   5     2247.37     2334.05     40.81 o
   8   0   5      295.91      339.83     26.68 o
   9   0   5      100.72      135.77     92.61 o
  10   0   5       58.32       62.79     94.18 o
  -8   1   5        5.00       -8.63    103.60 o
  -7   1   5      526.48      501.99     36.88 o
  -6   1   5      741.09      766.31     60.82 o
  -5   1   5     1300.06     1264.89     38.85 o
  -4   1   5     3946.18     3518.17    145.19 o
  -3   1   5    15712.77    15389.49    215.04 o
  -2   1   5    12586.13    11686.72    175.01 o
  -1   1   5    25986.37    26573.14    234.66 o
   0   1   5    16462.34    15402.04     80.84 o
   1   1   5     8862.21     8681.65     69.06 o
   2   1   5     4277.33     4318.07     49.44 o
   3   1   5     6716.68     6981.40    139.30 o
   4   1   5     8876.12     8970.53    393.19 o
   5   1   5     1120.13     1224.32     40.03 o
   6   1   5       65.19       54.15     11.77 o
   7   1   5      620.51      605.88     21.19 o
   8   1   5      714.75      698.49     25.90 o
   9   1   5     2140.96     2090.75    144.41 o
  10   1   5     1213.94     1265.91    123.22 o
  -8   2   5     1971.50     1877.28    143.62 o
  -7   2   5     2676.63     2737.44    151.47 o
  -6   2   5     3094.99     3139.26    126.75 o
  -5   2   5     5577.75     5644.61     72.68 o
  -4   2   5     5711.86     5524.46    217.39 o
  -3   2   5     2494.32     2497.29    109.87 o
  -2   2   5      647.13      583.12     62.00 o
  -1   2   5     5961.83     6093.07     56.01 o
   0   2   5       87.09       95.97     18.32 o
   1   2   5     1260.65     1231.89     23.94 o
   2   2   5      947.21      983.27     27.47 o
   3   2   5     4751.42     4847.56     69.37 o
   4   2   5     8615.28     8781.05    102.06 o
   5   2   5     6649.41     6493.58    108.30 o
   6   2   5     8107.81     8209.98    100.46 o
   7   2   5     8483.23     8596.11    120.08 o
   8   2   5     4686.74     4715.97    102.81 o
   9   2   5     2393.62     2437.64     88.68 o
  10   2   5     1198.72     1182.72    132.63 o
  -7   3   5      908.84      948.84    116.15 o
  -6   3   5      702.79      694.27     47.09 o
  -5   3   5       15.00       28.80     34.53 o
  -4   3   5      130.74      120.86     91.82 o
  -3   3   5     1291.89     1435.43    102.81 o
  -2   3   5     2547.97     2232.53    158.14 o
  -1   3   5     1703.45     1692.07     81.62 o
   0   3   5     9011.62     8844.47     69.06 o
   1   3   5     6903.84     6717.73     65.92 o
   2   3   5    17561.94    17239.61    183.65 o
   3   3   5    15692.69    15349.46     75.34 o
   4   3   5     8672.10     9364.44    156.18 o
   5   3   5     6277.05     6601.10    148.33 o
   6   3   5     1153.66     1085.88     52.19 o
   7   3   5      831.91      742.48     44.99 o
   8   3   5       12.17       32.03     39.77 o
   9   3   5       27.61       -6.39     42.24 o
  10   3   5      642.50      546.23    116.94 o
  -7   4   5     1007.50      979.45    134.20 o
  -6   4   5     1656.74     1540.78     67.10 o
  -5   4   5     5837.46     6294.50     87.11 o
  -4   4   5     2656.35     2699.94     54.51 o
  -3   4   5     9932.82    10319.23    193.85 o
  -2   4   5     9336.23     9118.01    170.31 o
  -1   4   5     6219.15     6203.98    131.06 o
   0   4   5     7328.12     7370.22    127.93 o
   1   4   5     5695.85     5372.95    180.51 o
   2   4   5     3475.23     3343.32     48.66 o
   3   4   5     2535.03     2680.15     40.81 o
   4   4   5      304.62      324.13     20.41 o
   5   4   5      556.91      568.21     62.00 o
   6   4   5     3306.41     3716.90    128.71 o
   7   4   5     3976.58     3888.85     94.57 o
   8   4   5     1770.87     1825.90     62.39 o
   9   4   5     3232.51     3572.81    116.21 o
  10   4   5     2776.94     2792.84    111.80 o
  -6   5   5     2148.84     2266.55    149.12 o
  -5   5   5     3531.57     3916.39     76.86 o
  -4   5   5      306.60      340.23     44.34 o
  -3   5   5     3533.71     3695.92     62.61 o
  -2   5   5      615.86      625.33     54.49 o
  -1   5   5      488.05      622.36     76.13 o
   0   5   5     2870.00     2847.32     93.39 o
   1   5   5     3637.94     3742.79     61.22 o
   2   5   5     6485.91     6526.90     56.38 o
   3   5   5    10730.40    11098.67    101.63 o
   4   5   5     7219.31     7258.57     51.33 o
   5   5   5     9484.66    10077.84     95.75 o
   6   5   5     6747.33     6674.29     45.44 o
   7   5   5     3563.75     3509.01    179.33 o
   8   5   5     8252.04     8110.85    143.01 o
   9   5   5     2126.78     2341.85     98.77 o
  10   5   5      318.73      366.12     77.97 o
  11   5   5      134.14       84.98     81.19 o
  -6   6   5       28.68       21.97    113.80 o
  -5   6   5      595.87      642.77    118.51 o
  -4   6   5     1642.74     1591.51     70.63 o
  -3   6   5      295.58      331.19    102.81 o
  -2   6   5     3665.70     3482.24    127.93 o
  -1   6   5     3686.79     3559.93    116.94 o
   0   6   5     9703.05     9818.07    106.74 o
   1   6   5     7540.74     7375.72     87.11 o
   2   6   5     3565.45     3406.89     75.34 o
   3   6   5     3621.47     3551.70     91.82 o
   4   6   5     7584.20     7764.85    186.00 o
   5   6   5     2246.20     2175.82     35.75 o
   6   6   5      599.81      537.53     26.52 o
   7   6   5       64.80       87.01     18.29 o
   8   6   5      928.47      945.43     42.38 o
   9   6   5     1283.67     1147.15     74.17 o
  10   6   5     1466.26     1506.85    124.00 o
  -5   7   5     2295.68     2774.33    178.94 o
  -4   7   5     2691.09     2846.64    122.04 o
  -3   7   5     1571.52     1549.23    122.43 o
  -2   7   5     3898.63     4081.84    149.90 o
  -1   7   5     3652.15     3833.83     85.55 o
   0   7   5      454.69      412.67     35.71 o
   1   7   5       13.04       54.56     27.43 o
   2   7   5        0.08       10.99     39.24 o
   3   7   5       51.24       74.56     40.03 o
   4   7   5     4073.48     4036.43     65.36 o
   5   7   5     2201.41     2112.69     49.32 o
   6   7   5     3235.99     3223.20    105.56 o
   7   7   5     6339.21     6515.52    132.24 o
   8   7   5     4107.84     4148.90     58.37 o
   9   7   5     4604.24     4650.93    154.61 o
  10   7   5     2294.01     2242.22    160.89 o
  -5   8   5      474.86      714.97    149.12 o
  -4   8   5       38.77       42.38    120.86 o
  -3   8   5       23.05       37.67    108.30 o
  -2   8   5      596.26      454.41     97.32 o
  -1   8   5     1616.08     1526.47     66.71 o
   0   8   5     3405.62     3535.60     83.98 o
   1   8   5     4820.51     4931.31     95.36 o
   2   8   5     4462.75     4379.24    228.38 o
   3   8   5     6318.94     6257.65    253.10 o
   4   8   5     9285.92     9172.16    121.65 o
   5   8   5     8054.79     7757.92    107.52 o
   6   8   5     6224.57     5901.04     92.61 o
   7   8   5     2264.54     2237.69     54.61 o
   8   8   5     1478.55     1429.59     45.90 o
   9   8   5      169.59      197.98     31.91 o
  10   8   5       29.95       29.04    112.23 o
  -4   9   5     1074.58     1063.43    139.70 o
  -3   9   5     2097.62     2122.15    145.19 o
  -2   9   5     3273.20     3513.63    102.03 o
  -1   9   5     4710.60     4617.08    105.17 o
   0   9   5     4839.69     4784.25    100.46 o
   1   9   5     3255.83     3186.36     80.84 o
   2   9   5     2525.20     2442.35     89.47 o
   3   9   5      309.52      319.38     58.08 o
   4   9   5      742.98      797.50     53.76 o
   5   9   5       57.54       77.31     33.86 o
   6   9   5       51.92       34.01     34.32 o
   7   9   5      272.48      311.57     46.30 o
   8   9   5     1390.34     1362.14     52.75 o
   9   9   5     2042.87     2041.57     97.32 o
  10   9   5     1366.95     1361.66    131.85 o
  -3  10   5     1065.64     1212.54    141.27 o
  -2  10   5      673.39      647.47     74.56 o
  -1  10   5       25.95       24.33     61.22 o
   0  10   5       71.95       98.10     58.08 o
   1  10   5      295.16      337.47     61.22 o
   2  10   5      767.47      754.21     80.05 o
   3  10   5      672.86      650.61     72.99 o
   4  10   5     3948.65     3873.07    104.38 o
   5  10   5     3491.03     3242.08     94.96 o
   6  10   5     3416.16     3278.87    257.42 o
   7  10   5     5541.81     5248.08    108.30 o
   8  10   5     3357.66     3391.20     87.11 o
   9  10   5     2491.48     2366.22    144.41 o
  -2  11   5     1006.48      981.02     85.55 o
  -1  11   5      850.34      845.25     80.84 o
   0  11   5     2763.55     2819.06     98.89 o
   1  11   5     2648.15     2588.33     92.61 o
   2  11   5     4168.75     4322.77    134.20 o
   3  11   5     5931.37     5892.41    140.48 o
   4  11   5     2370.96     2295.59     97.32 o
   5  11   5     1210.28     1183.50     75.34 o
   6  11   5     1412.27     1291.02     76.13 o
   7  11   5      683.59      700.06     65.92 o
   8  11   5       99.21      102.81     54.94 o
   9  11   5       10.58      -55.72     79.27 o
   0  12   5      599.88      666.31     80.05 o
   1  12   5      752.40      700.84     71.42 o
   2  12   5      869.33      849.17     72.20 o
   3  12   5       26.07       10.99     79.27 o
   4  12   5        2.14       15.70     65.14 o
   5  12   5      285.47      332.76     69.06 o
   6  12   5      462.91      542.31     69.85 o
   7  12   5      950.55     1047.73     77.70 o
   8  12   5     1140.57     1101.88     77.70 o
   2  13   5     2293.18     2334.83     98.89 o
   3  13   5     1545.62     1512.34    115.37 o
   4  13   5     2292.85     2213.97    117.72 o
   5  13   5     2526.66     2316.78    112.23 o
   6  13   5     1977.46     1845.89     99.67 o
  -3 -10   6       84.71       17.27    111.44 o
  -2 -10   6      166.69      189.14    102.03 o
  -1 -10   6      378.26      344.53    131.06 o
   0 -10   6      809.24     1105.02    138.13 o
  -5  -9   6      956.64     1021.05    140.48 o
  -4  -9   6      840.83      858.59    125.57 o
  -3  -9   6     1497.54     1567.28    167.17 o
  -2  -9   6     4114.51     4236.44    204.05 o
  -1  -9   6     2761.31     2673.09    165.60 o
   0  -9   6     2956.74     2970.53    169.52 o
   1  -9   6     3474.94     3450.06    162.46 o
   2  -9   6      939.08      941.78    113.80 o
  -6  -8   6     1694.53     2081.34    177.37 o
  -5  -8   6     2445.82     2689.57    173.44 o
  -4  -8   6     2763.38     2870.08    167.95 o
  -3  -8   6     4626.66     4804.65    207.98 o
  -2  -8   6     2393.38     2316.00    159.32 o
  -1  -8   6      401.91      371.22     49.44 o
   0  -8   6       56.65       28.25     39.24 o
   1  -8   6      371.70      356.31     92.61 o
   2  -8   6      196.06      144.41    106.74 o
   3  -8   6      503.55      521.90    109.09 o
   4  -8   6     1163.12     1192.92    115.37 o
  -7  -7   6      559.27      488.94    129.49 o
  -6  -7   6      137.70       69.85    140.48 o
  -5  -7   6      181.58      173.44    127.93 o
  -4  -7   6      261.93      377.50    134.20 o
  -3  -7   6      872.82      864.87    127.93 o
  -2  -7   6      472.60      465.40    124.79 o
  -1  -7   6     2066.49     2086.83     70.63 o
   0  -7   6     2464.88     2325.41    148.33 o
   1  -7   6     4882.66     5187.64     83.98 o
   2  -7   6     4858.44     5204.91     69.06 o
   3  -7   6     3071.11     3204.41    143.62 o
   4  -7   6     1967.17     1760.35    111.44 o
   5  -7   6     1676.70     1668.52    106.74 o
  -7  -6   6      911.43      921.38    141.27 o
  -6  -6   6     1718.84     1601.03    146.76 o
  -5  -6   6     2512.51     2911.94     98.52 o
  -4  -6   6     8713.29     8805.65    255.07 o
  -3  -6   6     4441.50     4873.72    204.84 o
  -2  -6   6     5003.51     5452.91    104.38 o
  -1  -6   6     5170.70     5179.80     94.96 o
   0  -6   6     5234.49     5052.66    182.08 o
   1  -6   6     4307.54     4439.71     78.48 o
   2  -6   6     1468.13     1488.80     37.67 o
   3  -6   6      415.82      346.89     88.68 o
   4  -6   6      309.85      332.76     74.56 o
   5  -6   6       11.03       23.54     69.06 o
   6  -6   6      234.69      249.57     74.56 o
  -7  -5   6     3048.56     3282.11    167.17 o
  -6  -5   6     2527.73     2757.10    118.99 o
  -5  -5   6     2138.75     2188.47    102.85 o
  -4  -5   6     3402.88     3581.55    135.77 o
  -3  -5   6      336.23      369.65    100.46 o
  -2  -5   6      187.50      156.18     47.87 o
  -1  -5   6      100.97      109.87     87.90 o
   0  -5   6       27.39       47.87     31.39 o
   1  -5   6      226.41      218.18     29.82 o
   2  -5   6     2833.47     2766.48     43.16 o
   3  -5   6     3755.44     3668.24    122.43 o
   4  -5   6     3641.96     3462.61    118.51 o
   5  -5   6     6018.58     5934.01    138.13 o
   6  -5   6     3609.36     3490.87    115.37 o
   7  -5   6     1574.58     1623.00     92.61 o
  -8  -4   6      115.48      105.95     67.49 o
  -7  -4   6      214.28      134.99     66.71 o
  -6  -4   6       13.23       42.38    105.17 o
  -5  -4   6      136.44      152.25     36.89 o
  -4  -4   6      257.77      317.07     46.30 o
  -3  -4   6     4467.24     4273.91     78.83 o
  -2  -4   6     3028.93     3033.30    134.99 o
  -1  -4   6     5543.34     5643.82    105.26 o
   0  -4   6     7189.00     7228.95     94.18 o
   1  -4   6    10710.77    10975.67    113.80 o
   2  -4   6     4734.10     4627.28     51.01 o
   3  -4   6     2909.52     2849.44     71.49 o
   4  -4   6     1183.52     1195.55     52.58 o
   5  -4   6      280.27      286.58     38.33 o
   6  -4   6      462.39      423.22     41.83 o
   7  -4   6       95.91       98.89     55.72 o
   8  -4   6       80.05       86.18     55.98 o
  -8  -3   6     1100.07     1236.87    125.57 o
  -7  -3   6     3566.51     3572.49    104.38 o
  -6  -3   6     5760.09     5066.78    215.82 o
  -5  -3   6     5992.13     5624.00    171.88 o
  -4  -3   6     6115.43     6554.80     89.47 o
  -3  -3   6     2888.65     2719.18    112.62 o
  -2  -3   6     6273.17     6418.99     94.74 o
  -1  -3   6     9547.70     9332.25    125.44 o
   0  -3   6     4306.10     4143.45     83.19 o
   1  -3   6      851.72      769.12     36.10 o
   2  -3   6       53.63       65.92     15.70 o
   3  -3   6      265.61      235.38     37.31 o
   4  -3   6      648.66      607.92     40.97 o
   5  -3   6      458.89      436.89     37.46 o
   6  -3   6     4434.35     4440.62     72.94 o
   7  -3   6     3138.36     3321.89     91.04 o
   8  -3   6     2082.47     2132.35    156.96 o
  -8  -2   6     3026.02     3111.80    178.94 o
  -7  -2   6     1711.26     1736.80     76.91 o
  -6  -2   6     2839.57     2430.58     80.84 o
  -5  -2   6      531.90      436.36     51.80 o
  -4  -2   6       42.32       59.65     71.42 o
  -3  -2   6        3.54       15.70     14.47 o
  -2  -2   6       35.61       26.77     38.33 o
  -1  -2   6      564.07      508.56     61.22 o
   0  -2   6     3068.54     2949.18     50.72 o
   1  -2   6     6504.03     6587.03     65.72 o
   2  -2   6    10250.07    10079.41     73.77 o
   3  -2   6     6931.57     6538.31    125.57 o
   4  -2   6     5485.90     5243.44     72.09 o
   5  -2   6     7419.98     7173.22     79.15 o
   6  -2   6     5269.91     5307.91     64.75 o
   7  -2   6     2144.55     2214.20     50.76 o
   8  -2   6     1504.94     1556.29    143.62 o
   9  -2   6      698.15      659.25    120.08 o
  -8  -1   6       10.54       91.82     97.32 o
  -7  -1   6        5.41       18.05     45.52 o
  -6  -1   6      624.62      585.47     53.37 o
  -5  -1   6     2587.08     2391.34     68.28 o
  -4  -1   6     4750.84     3902.90     98.10 o
  -3  -1   6     4577.87     4467.10     90.21 o
  -2  -1   6     6558.23     6511.63    141.27 o
  -1  -1   6     9228.86     8552.16    143.62 o
   0  -1   6     4353.04     4278.61    156.18 o
   1  -1   6     7372.04     7051.16    232.31 o
   2  -1   6     2676.20     2513.92     49.84 o
   3  -1   6     3019.83     2882.63     83.98 o
   4  -1   6     1947.87     1941.38     48.77 o
   5  -1   6        5.37       15.48     20.76 o
   6  -1   6      433.44      420.84     25.53 o
   7  -1   6      596.79      540.74     16.48 o
   8  -1   6     1891.23     2137.06    144.41 o
   9  -1   6     1747.90     1685.79    147.55 o
  -8   0   6     1653.63     1687.36    154.61 o
  -7   0   6     2236.64     2538.10    159.32 o
  -6   0   6     2974.42     2957.19    140.48 o
  -5   0   6     3921.42     3785.17     72.20 o
  -4   0   6     4727.33     4360.45     67.49 o
  -3   0   6     5324.41     4495.44     65.14 o
  -2   0   6     3383.11     3391.20    113.01 o
  -1   0   6     1912.24     2027.18     38.46 o
   0   0   6     3726.90     4085.20     98.10 o
   1   0   6     1701.69     1847.38     64.75 o
   2   0   6     4596.56     4851.89    119.68 o
   3   0   6     1415.03     1341.77     27.51 o
   4   0   6     3249.96     2997.21     86.33 o
   5   0   6     5863.83     5610.00     58.79 o
   6   0   6     6572.38     6750.70     51.02 o
   7   0   6     4498.82     4451.49     57.29 o
   8   0   6     3905.31     3765.55    167.17 o
   9   0   6     2276.08     2218.68    143.62 o
  10   0   6     1471.43     1541.38    145.98 o
  -7   1   6      798.99      835.05    111.44 o
  -6   1   6      292.05      298.23    101.24 o
  -5   1   6        3.12        3.14     94.18 o
  -4   1   6      149.74      137.34     83.98 o
  -3   1   6     3847.23     3905.25    124.00 o
  -2   1   6     4823.98     5146.05    133.42 o
  -1   1   6     7880.00     8353.60    148.33 o
   0   1   6    11853.10    11118.51     66.71 o
   1   1   6     5751.87     5209.21    151.47 o
   2   1   6    10013.19     9989.94     72.99 o
   3   1   6    12932.61    12995.18    150.29 o
   4   1   6    12607.04    12471.16    125.57 o
   5   1   6     6037.01     5821.42     79.27 o
   6   1   6     3209.76     3139.27     72.20 o
   7   1   6     1818.98     1725.03     57.29 o
   8   1   6      461.88      421.45     43.95 o
   9   1   6       15.98       14.13     89.47 o
  10   1   6      161.56      121.65    116.15 o
  -7   2   6      413.02      283.32     95.75 o
  -6   2   6     1605.26     1615.15    132.63 o
  -5   2   6     3371.60     3197.96    130.67 o
  -4   2   6     9541.97     8139.90    807.58 o
  -3   2   6     8403.24     8710.69    182.86 o
  -2   2   6     7671.02     8056.94    164.81 o
  -1   2   6     4252.34     3675.59     84.37 o
   0   2   6     6240.92     6049.01     93.39 o
   1   2   6     8528.14     8326.79    101.63 o
   2   2   6     2861.63     2933.95     66.32 o
   3   2   6      100.49      109.03     29.82 o
   4   2   6      120.90      129.49     15.70 o
   5   2   6      444.61      474.81     62.79 o
   6   2   6     1339.08     1274.54     48.66 o
   7   2   6     1679.25     1543.74     59.65 o
   8   2   6     2281.77     2250.07     75.34 o
   9   2   6     4193.99     4551.94    183.65 o
  10   2   6     5240.35     5459.19    207.19 o
  -7   3   6     1984.97     2254.00    164.81 o
  -6   3   6     2794.53     3007.42    166.38 o
  -5   3   6     2556.59     2634.64    159.71 o
  -4   3   6     1696.14     2018.55    127.93 o
  -3   3   6     1059.18     1044.59     94.18 o
  -2   3   6       20.11       38.46     57.29 o
  -1   3   6      700.24      707.59     31.44 o
   0   3   6      307.16      402.49     29.08 o
   1   3   6     1596.51     1547.42     28.46 o
   2   3   6     4010.01     4043.52     45.91 o
   3   3   6     9051.00     8698.13     58.08 o
   4   3   6    12576.12    12640.78    123.62 o
   5   3   6    10620.93    11097.44    136.95 o
   6   3   6     3395.42     3369.22     63.68 o
   7   3   6     4182.16     4238.06    138.13 o
   8   3   6     3233.93     3310.04     82.80 o
   9   3   6     2295.80     2295.59     86.33 o
  10   3   6     1434.88     1480.17    145.19 o
  -7   4   6       63.17       58.08    102.03 o
  -6   4   6       36.76       26.68     94.18 o
  -5   4   6     1068.69      943.35    120.86 o
  -4   4   6     1694.72     1710.90    127.93 o
  -3   4   6     3694.42     3654.11    145.98 o
  -2   4   6     4491.69     4115.58    136.56 o
  -1   4   6     8947.61     8651.04    163.24 o
   0   4   6    12435.15    12070.98     70.63 o
   1   4   6    13611.85    13366.50     75.69 o
   2   4   6     7833.73     7648.84     60.04 o
   3   4   6    10748.35    10443.57     73.77 o
   4   4   6     5046.03     5062.07     49.44 o
   5   4   6     2172.40     2070.35     95.75 o
   6   4   6      404.63      438.71     54.15 o
   7   4   6      414.01      411.38     54.15 o
   8   4   6       52.74       51.22     41.78 o
   9   4   6      387.03      398.46     75.41 o
  10   4   6     1133.56     1126.04    105.95 o
  -6   5   6     1685.78     1787.03    151.47 o
  -5   5   6     3486.89     4041.03    182.86 o
  -4   5   6     9835.26    10232.94    113.41 o
  -3   5   6     3226.62     3251.76     50.74 o
  -2   5   6     5504.18     5423.09    157.75 o
  -1   5   6     6039.85     5930.87    140.48 o
   0   5   6     2099.84     2024.83     84.76 o
   1   5   6     1173.41     1191.27    114.58 o
   2   5   6       62.26       68.62     22.60 o
   3   5   6     1592.94     1623.00     40.03 o
   4   5   6      187.07      226.03     23.54 o
   5   5   6     1384.11     1348.32     32.18 o
   6   5   6     2406.67     2426.66    106.74 o
   7   5   6     2725.05     2619.33     89.25 o
   8   5   6     5052.08     5318.61    172.27 o
   9   5   6     5225.48     5524.22    135.80 o
  10   5   6     3387.94     3523.84    121.55 o
  -6   6   6     1307.87     1539.81    146.76 o
  -5   6   6      816.29      918.24    137.34 o
  -4   6   6       25.86      -19.62    106.74 o
  -3   6   6      327.23      341.06     32.09 o
  -2   6   6      325.64      307.65     83.19 o
  -1   6   6      250.30      231.52     86.33 o
   0   6   6     4453.19     4314.16     93.79 o
   1   6   6     7365.59     7093.04     91.04 o
   2   6   6     6261.21     5938.58     89.08 o
   3   6   6    10096.95    10163.86     93.00 o
   4   6   6     4742.28     4708.22     49.71 o
   5   6   6     3048.03     3034.66     40.03 o
   6   6   6     5138.06     5118.67     89.47 o
   7   6   6     5360.47     5288.10    154.61 o
   8   6   6      112.77       86.71     71.93 o
   9   6   6     1536.33     1492.10     95.94 o
  10   6   6      109.93       73.24     80.66 o
  -5   7   6      852.04      961.40    147.55 o
  -4   7   6     1793.22     2116.65    163.24 o
  -3   7   6     5336.44     5324.20    182.86 o
  -2   7   6     2046.31     2027.18    116.15 o
  -1   7   6     4802.99     4636.70    148.33 o
   0   7   6     4311.24     4172.87    127.93 o
   1   7   6     5550.84     5449.61     67.88 o
   2   7   6     3950.43     3960.81     83.98 o
   3   7   6     2231.26     2136.69     54.79 o
   4   7   6     1026.84      985.15     41.40 o
   5   7   6        9.32       15.17     22.99 o
   6   7   6     1087.48     1084.94     31.67 o
   7   7   6     1444.33     1426.37     35.31 o
   8   7   6     1637.19     1599.33    116.55 o
   9   7   6     2409.51     2653.47    148.33 o
  10   7   6     2897.85     2958.76    164.03 o
  -4   8   6     1955.28     2284.60    169.52 o
  -3   8   6     3364.65     3743.58    178.15 o
  -2   8   6      815.85      782.46    108.30 o
  -1   8   6      623.87      586.26    102.03 o
   0   8   6       27.63       45.52     46.30 o
   1   8   6      545.66      561.14     52.58 o
   2   8   6      207.83      222.17     30.80 o
   3   8   6      648.07      658.61     38.57 o
   4   8   6     2244.48     2206.12     69.06 o
   5   8   6     8264.08     7864.66    106.74 o
   6   8   6     2333.06     2551.57    108.30 o
   7   8   6     3924.35     3904.16    114.58 o
   8   8   6     4604.03     4557.56     84.76 o
   9   8   6     1465.02     1666.95    138.13 o
  10   8   6     1931.76     1956.55    151.47 o
  -3   9   6       56.34      -28.25    100.46 o
  -2   9   6      967.30      933.93    114.58 o
  -1   9   6     2687.27     2653.47     88.68 o
   0   9   6     3709.28     3647.83     88.68 o
   1   9   6     5547.23     5575.34    103.60 o
   2   9   6     7176.37     7031.96    106.74 o
   3   9   6     3787.93     3606.18    101.63 o
   4   9   6     3630.71     3666.13    191.89 o
   5   9   6     6067.04     5752.63    234.27 o
   6   9   6      100.30       94.96     43.16 o
   7   9   6     1174.69     1066.94     46.79 o
   8   9   6      298.21      268.26     34.01 o
   9   9   6        4.98       48.66    106.74 o
  10   9   6       74.50       11.77     86.33 o
  -3  10   6     1602.46     1648.90    161.67 o
  -2  10   6     2694.43     2739.80    156.96 o
  -1  10   6     1322.37     1321.63     80.05 o
   0  10   6     1219.92     1211.76     71.42 o
   1  10   6      731.88      731.45     62.00 o
   2  10   6      446.06      482.66     59.65 o
   3  10   6      911.17      984.16     72.99 o
   4  10   6       58.60       25.90     51.80 o
   5  10   6      448.23      441.14     69.46 o
   6  10   6     4056.22     3895.26    228.38 o
   7  10   6     1302.08     1250.69     51.39 o
   8  10   6     2354.90     2422.70     63.59 o
   9  10   6     2445.93     2563.21    150.68 o
  -1  11   6       16.04      -20.41     66.71 o
   0  11   6      534.09      505.42     72.20 o
   1  11   6      272.68      287.24     62.00 o
   2  11   6      500.13      459.90     60.43 o
   3  11   6     5403.24     5214.33    132.63 o
   4  11   6     2354.41     2276.76     97.32 o
   5  11   6     3058.85     3009.78    100.46 o
   6  11   6     4601.73     4393.41    109.09 o
   7  11   6      661.57      725.17     62.79 o
   8  11   6     2024.35     2005.99     76.13 o
   9  11   6     1267.76     1247.08    131.06 o
   0  12   6     2393.52     2543.59     99.67 o
   1  12   6     3493.72     3535.60    107.52 o
   2  12   6     2202.42     2160.60     87.11 o
   3  12   6     2768.42     2418.81    109.09 o
   4  12   6     1565.22     1526.47     93.39 o
   5  12   6      385.01      364.94     69.85 o
   6  12   6      128.76      130.28     63.57 o
   7  12   6        5.47       14.13     56.51 o
   8  12   6      110.92      153.04     55.72 o
   2  13   6        0.96        3.14     72.20 o
   3  13   6        7.66        0.00     81.62 o
   4  13   6     1388.99     1201.56    101.24 o
   5  13   6      617.34      511.70     83.98 o
   6  13   6     1449.11     1439.36     94.96 o
  -4  -9   7       21.94       69.06    130.28 o
  -3  -9   7      247.52      275.47    142.84 o
  -2  -9   7      238.13      284.10    133.42 o
  -1  -9   7     1330.45     1382.06    158.53 o
   0  -9   7     1493.91     1422.09    149.90 o
   1  -9   7     1915.93     1907.89    138.91 o
  -5  -8   7     1588.61     1698.35    186.00 o
  -4  -8   7     1782.48     1747.79    175.01 o
  -3  -8   7     3485.13     3479.10    205.62 o
  -2  -8   7     3900.10     4297.66    217.39 o
  -1  -8   7     2829.78     2775.11    168.74 o
   0  -8   7      564.78      671.80    130.28 o
   1  -8   7      811.25      813.07    108.30 o
   2  -8   7      570.97      492.87    107.52 o
   3  -8   7      111.86       89.47     91.82 o
  -6  -7   7     2223.09     2500.43    201.70 o
  -5  -7   7     2412.30     2495.72    196.20 o
  -4  -7   7     1403.62     1408.75    145.98 o
  -3  -7   7      860.50     1043.81    156.18 o
  -2  -7   7       35.79      -92.61    127.14 o
  -1  -7   7        0.21      -27.47     43.16 o
   0  -7   7      455.12      415.17    123.22 o
   1  -7   7      113.85      192.28    102.03 o
   2  -7   7     1585.51     1385.20    123.22 o
   3  -7   7     2355.51     2268.12    137.34 o
   4  -7   7     2365.29     2179.44    127.93 o
   5  -7   7     1974.26     1851.38    114.58 o
  -6  -6   7       41.94      119.29    133.42 o
  -5  -6   7      183.37      157.75    108.30 o
  -4  -6   7      334.84      387.70    141.27 o
  -3  -6   7     4199.28     4300.80    206.41 o
  -2  -6   7     4234.06     4394.19    199.34 o
  -1  -6   7     1957.84     1992.65     71.42 o
   0  -6   7     4220.40     4191.71    189.14 o
   1  -6   7     3985.44     3990.01     76.13 o
   2  -6   7     4799.36     4332.19     58.86 o
   3  -6   7     6199.17     5849.25    171.09 o
   4  -6   7     2125.37     1944.78    116.15 o
   5  -6   7     1055.17      921.38     90.25 o
   6  -6   7      173.03      222.10     72.99 o
  -7  -5   7     2063.84     1744.65    162.46 o
  -6  -5   7     2650.02     2908.56    117.71 o
  -5  -5   7     3732.66     3991.38    178.94 o
  -4  -5   7     2619.93     2894.31    113.99 o
  -3  -5   7     8995.48     9243.14    161.98 o
  -2  -5   7     2697.42     2771.19     85.55 o
  -1  -5   7     1665.02     1724.24     67.49 o
   0  -5   7      446.48      495.22    102.81 o
   1  -5   7      250.27      284.89     33.75 o
   2  -5   7       87.66      104.38     19.62 o
   3  -5   7       51.64       94.96     73.77 o
   4  -5   7      190.19      139.70     74.56 o
   5  -5   7     1815.24     1793.31     94.96 o
   6  -5   7     1557.30     1516.27     89.47 o
  -7  -4   7     1095.30      941.00     80.84 o
  -6  -4   7     1779.60     1656.75    131.85 o
  -5  -4   7     1522.38     1647.33    133.42 o
  -4  -4   7      664.95      752.64     51.80 o
  -3  -4   7     1870.97     1759.04     88.52 o
  -2  -4   7     1124.67     1201.17     53.55 o
  -1  -4   7       90.51       91.97     52.91 o
   0  -4   7     1318.35     1340.47    130.28 o
   1  -4   7     7219.05     6961.33     88.68 o
   2  -4   7     6904.44     7141.05     70.63 o
   3  -4   7     3867.09     3768.69    126.36 o
   4  -4   7     4703.39     4420.79     88.15 o
   5  -4   7     1440.62     1253.20     54.25 o
   6  -4   7     2410.61     2365.44     91.82 o
   7  -4   7     1367.25     1305.11     66.87 o
  -7  -3   7       41.51       18.84     87.90 o
  -6  -3   7      554.53      510.13     65.92 o
  -5  -3   7     2789.95     2501.21    129.49 o
  -4  -3   7     4885.69     4336.90    151.47 o
  -3  -3   7     2401.60     2490.23    116.94 o
  -2  -3   7     9016.02     8770.45    286.85 o
  -1  -3   7     5726.71     5467.77    106.79 o
   0  -3   7     6957.37     6693.36    107.31 o
   1  -3   7     5848.14     5828.06     82.41 o
   2  -3   7     5618.82     5977.17     67.49 o
   3  -3   7     1026.19      986.52     80.84 o
   4  -3   7      363.66      350.81     58.08 o
   5  -3   7     3322.02     3071.08     72.99 o
   6  -3   7       60.98       48.63     30.84 o
   7  -3   7      470.68      432.74     59.65 o
   8  -3   7      364.71      448.13    127.14 o
  -7  -2   7     2584.91     2297.16    142.05 o
  -6  -2   7     2329.27     2447.85     80.84 o
  -5  -2   7     6402.54     5780.97    109.87 o
  -4  -2   7     5777.84     5395.62    163.24 o
  -3  -2   7     4190.49     4055.15    134.99 o
  -2  -2   7     2507.43     2344.10    136.56 o
  -1  -2   7      580.89      494.44     65.14 o
   0  -2   7      273.92      273.30     33.35 o
   1  -2   7        5.12       37.36     24.13 o
   2  -2   7     1707.54     1727.91     32.18 o
   3  -2   7     2025.62     1918.09     91.04 o
   4  -2   7     3157.66     2892.05     87.11 o
   5  -2   7     1450.74     1367.70     55.60 o
   6  -2   7     5955.49     5707.12     75.73 o
   7  -2   7     3681.63     4009.86    196.60 o
   8  -2   7     2468.64     2778.25    171.09 o
  -7  -1   7      558.44      405.75    116.15 o
  -6  -1   7       90.17       78.48     43.95 o
  -5  -1   7     2172.58     1829.41     60.43 o
  -4  -1   7      177.06      187.57     39.24 o
  -3  -1   7      374.45      388.48     80.84 o
  -2  -1   7     1241.74     1288.69     59.81 o
  -1  -1   7     5234.95     5476.46     68.28 o
   0  -1   7     6639.67     6857.74     81.62 o
   1  -1   7     5189.49     4962.40     71.42 o
   2  -1   7     6038.19     5762.09     56.08 o
   3  -1   7     6754.18     6675.40     99.82 o
   4  -1   7     7061.62     7069.64    112.23 o
   5  -1   7     1697.38     1579.86     78.09 o
   6  -1   7     7115.36     7221.47     85.41 o
   7  -1   7       74.33       96.71     23.23 o
   8  -1   7      134.96      128.71    106.74 o
   9  -1   7       29.31       47.09    120.08 o
  -7   0   7      788.31      768.34    131.85 o
  -6   0   7     1746.16     1727.38    141.27 o
  -5   0   7     2011.01     2023.26    131.85 o
  -4   0   7     3016.73     2742.94     51.01 o
  -3   0   7     4314.94     3766.34     54.94 o
  -2   0   7     8344.11     8383.45    114.77 o
  -1   0   7     6319.38     6381.35     71.42 o
   0   0   7    10023.61    10482.81    105.95 o
   1   0   7     1878.21     2005.20     40.13 o
   2   0   7      407.63      390.84     41.60 o
   3   0   7     1061.40     1054.51     30.45 o
   4   0   7      319.06      334.07     16.51 o
   5   0   7     1213.28     1201.30     38.00 o
   6   0   7      341.13      318.97     25.73 o
   7   0   7     5744.15     5042.45     52.58 o
   8   0   7     2215.34     2388.98    154.61 o
   9   0   7     1074.50     1108.95    122.43 o
  -7   1   7     2409.15     2428.23    167.17 o
  -6   1   7     2151.63     2396.83    147.55 o
  -5   1   7     2651.39     2808.08    134.20 o
  -4   1   7     6172.03     6014.84    175.01 o
  -3   1   7     1224.46     1532.75    106.74 o
  -2   1   7      707.26      747.43     54.86 o
  -1   1   7      105.91      110.87     20.01 o
   0   1   7     5937.70     6058.01     64.36 o
   1   1   7     1665.98     1746.74     32.28 o
   2   1   7     5195.73     5278.68     67.49 o
   3   1   7     2563.87     2264.37     40.71 o
   4   1   7     5281.93     5267.07    150.68 o
   5   1   7    10384.85    10249.87     69.39 o
   6   1   7     7228.75     7126.93     86.33 o
   7   1   7     4392.65     4310.22     77.70 o
   8   1   7     2325.94     2245.36    132.63 o
   9   1   7     2856.80     2804.15    152.25 o
  10   1   7      740.56      770.69    131.85 o
  -7   2   7        9.24       51.01    125.57 o
  -6   2   7       67.17       82.41    114.58 o
  -5   2   7      392.00      366.51    104.38 o
  -4   2   7     1044.12     1057.15    101.24 o
  -3   2   7      837.66      835.83     96.53 o
  -2   2   7     4501.65     4491.51    140.48 o
  -1   2   7     7213.01     7086.90    149.12 o
   0   2   7     3610.45     3515.78     68.28 o
   1   2   7    16655.00    15990.24    234.66 o
   2   2   7    14317.53    13838.88    161.28 o
   3   2   7     3262.80     3084.05     57.68 o
   4   2   7    10641.71    11262.49     84.92 o
   5   2   7      849.17      813.86     66.71 o
   6   2   7      153.94      160.10     38.46 o
   7   2   7      121.94      122.43     37.67 o
   8   2   7        4.91       -8.63     36.89 o
   9   2   7      272.21      194.63    116.15 o
  10   2   7      274.24      256.64    120.08 o
  -6   3   7     1877.05     2029.54    157.75 o
  -5   3   7     2299.47     2415.67    141.27 o
  -4   3   7     3970.66     3661.24    300.98 o
  -3   3   7     5572.41     4882.77    304.51 o
  -2   3   7     2109.92     2023.20     45.52 o
  -1   3   7     1585.65     1529.96     36.93 o
   0   3   7     3541.02     3521.14     54.19 o
   1   3   7       23.70       25.66     26.12 o
   2   3   7       18.03       17.83     26.57 o
   3   3   7      629.96      657.95     22.82 o
   4   3   7      697.13      669.72     24.33 o
   5   3   7     6118.08     6199.62    155.00 o
   6   3   7     6533.22     6524.76    112.72 o
   7   3   7     5768.07     5327.34    102.81 o
   8   3   7     4030.59     3879.35     97.32 o
   9   3   7     3470.41     3401.40    173.44 o
  10   3   7     2578.94     2839.47    177.37 o
  -6   4   7      900.39     1097.17    132.63 o
  -5   4   7      156.81      182.08     90.25 o
  -4   4   7      367.52      459.12    101.24 o
  -3   4   7       65.19      179.72     98.89 o
  -2   4   7        8.26      -21.19     87.90 o
  -1   4   7     1090.45     1063.47     36.49 o
   0   4   7     1701.19     1516.04     85.15 o
   1   4   7     7577.99     7415.07     87.42 o
   2   4   7    10775.05    10711.36    129.89 o
   3   4   7     8131.61     7979.43     63.90 o
   4   4   7     6892.20     6856.88     96.14 o
   5   4   7     8740.84     8810.36    113.80 o
   6   4   7     5996.37     5864.95    268.41 o
   7   4   7     3243.59     3342.49     75.27 o
   8   4   7      856.15      865.23     78.48 o
   9   4   7      209.45      194.37     79.86 o
  10   4   7       73.59       42.38    121.65 o
  -6   5   7      378.35      434.00    134.99 o
  -5   5   7      550.12      729.88    136.56 o
  -4   5   7     2097.44     2240.65    141.27 o
  -3   5   7     4310.53     4540.17    171.88 o
  -2   5   7     5983.11     5926.16    169.52 o
  -1   5   7     9349.21     9033.25    181.29 o
   0   5   7     5643.78     5242.42     70.24 o
   1   5   7    13527.68    13686.43     94.18 o
   2   5   7     4495.46     4354.54     54.92 o
   3   5   7     1559.53     1552.00     53.76 o
   4   5   7      171.42      154.61     22.76 o
   5   5   7      334.73      366.28     32.18 o
   6   5   7      340.36      361.51     51.67 o
   7   5   7       25.98       29.73     53.71 o
   8   5   7      632.40      622.92     51.54 o
   9   5   7     2141.37     2077.82    101.10 o
  10   5   7     2110.91     2333.80    162.06 o
  -5   6   7     3122.17     3391.98    193.07 o
  -4   6   7     1126.55     1324.77    132.63 o
  -3   6   7     1014.77     1000.60     30.90 o
  -2   6   7     1574.85     1614.75     68.28 o
  -1   6   7      550.93      560.36     75.34 o
   0   6   7      437.35      508.51     50.62 o
   1   6   7      247.99      266.14     30.74 o
   2   6   7     2847.80     2930.88    164.81 o
   3   6   7     2855.32     2898.33    102.81 o
   4   6   7     2624.04     2549.87     51.80 o
   5   6   7     6267.02     6358.59     65.92 o
   6   6   7     7183.44     7583.69     80.05 o
   7   6   7     7276.11     7761.88    139.33 o
   8   6   7     4300.05     4334.71    117.86 o
   9   6   7     3183.97     3345.54    119.90 o
  10   6   7     1261.17     1367.66    103.34 o
  -5   7   7        1.25       -8.63    107.52 o
  -4   7   7      280.66      270.76    116.94 o
  -3   7   7     1144.99     1238.44    127.14 o
  -2   7   7      453.49      424.59    102.81 o
  -1   7   7     2958.61     2891.27    126.36 o
   0   7   7     4520.21     4529.97    138.91 o
   1   7   7     2840.15     2643.00     84.76 o
   2   7   7     3878.31     3844.70     61.89 o
   3   7   7     4305.60     4299.23    124.79 o
   4   7   7     6127.00     5889.60     98.49 o
   5   7   7     3517.96     3476.21     51.62 o
   6   7   7     2741.44     2626.00     61.22 o
   7   7   7     1107.29     1017.91     90.25 o
   8   7   7       18.37       32.18     83.98 o
   9   7   7       85.70       68.28    102.81 o
  10   7   7      194.42      204.84    114.58 o
  -4   8   7     2354.96     2483.16    167.17 o
  -3   8   7     3236.52     3506.56    179.72 o
  -2   8   7     1149.61     1243.15    128.71 o
  -1   8   7     6882.75     7120.65    192.28 o
   0   8   7     3304.19     3332.34    129.49 o
   1   8   7     1454.66     1393.84     94.18 o
   2   8   7      601.50      629.83     35.71 o
   3   8   7      558.29      539.96     38.10 o
   4   8   7       97.89      143.62     45.52 o
   5   8   7      138.01      142.84     41.60 o
   6   8   7     1703.98     1730.25     40.21 o
   7   8   7     2935.96     2959.20     72.99 o
   8   8   7     2648.69     2785.73     49.05 o
   9   8   7     1412.28     1507.63    131.85 o
  10   8   7     2564.90     2607.95    159.32 o
  -3   9   7      727.99      692.99    123.22 o
  -2   9   7        4.90       32.18    113.80 o
  -1   9   7      561.37      500.71     98.10 o
   0   9   7      575.46      485.02    103.60 o
   1   9   7     1315.87     1197.63     68.28 o
   2   9   7     2989.83     2823.77     77.70 o
   3   9   7     3007.93     2851.24     91.82 o
   4   9   7     2657.55     2715.01     65.92 o
   5   9   7     4264.70     4113.58    279.00 o
   6   9   7     4750.88     4387.13     86.33 o
   7   9   7     4354.31     4215.02     70.28 o
   8   9   7     2543.05     2558.01     54.86 o
   9   9   7     1160.84     1308.29    132.63 o
  10   9   7      757.27      729.88    133.42 o
  -2  10   7     1171.61     1282.39    140.48 o
  -1  10   7     1073.01     1089.33    129.49 o
   0  10   7     2397.69     2576.56    145.19 o
   1  10   7     2143.87     2131.56     81.62 o
   2  10   7     1798.97     1823.92     74.56 o
   3  10   7     1733.06     1646.55     83.98 o
   4  10   7     1860.41     1709.33     80.05 o
   5  10   7     1543.88     1407.87     67.89 o
   6  10   7       87.16      100.46     35.40 o
   7  10   7       54.48       81.58     56.11 o
   8  10   7       62.44       97.18     65.14 o
   9  10   7      298.84      401.83     91.04 o
  -1  11   7      453.75      513.27    116.94 o
   0  11   7      533.43      489.73     67.49 o
   1  11   7      275.97      373.57     65.92 o
   2  11   7        0.52      -26.68     54.15 o
   3  11   7      348.18      353.95     56.51 o
   4  11   7      680.06      663.17     69.85 o
   5  11   7     1155.54     1061.86     72.99 o
   6  11   7     2880.61     2623.65     88.68 o
   7  11   7     1359.03     1324.77     69.85 o
   8  11   7     3039.61     3010.56    147.55 o
   9  11   7     2780.96     2831.62    144.41 o
   1  12   7     1146.12     1232.95     81.62 o
   2  12   7     1881.73     1660.67     82.41 o
   3  12   7     2203.22     2158.25     88.68 o
   4  12   7     3041.15     2871.65    112.23 o
   5  12   7     1855.96     1695.99     90.25 o
   6  12   7     1911.81     1842.75     87.11 o
   7  12   7     1199.14     1132.49     74.56 o
   3  13   7      298.46      346.89     70.63 o
   4  13   7       62.12      106.74     76.13 o
   5  13   7       21.76       76.13     71.42 o
   6  13   7       85.69       82.41     67.49 o
  -3  -8   8      276.86      277.04    122.43 o
  -2  -8   8     2512.91     2767.27    196.99 o
  -1  -8   8     2834.04     2672.30    175.01 o
   0  -8   8     2211.30     2270.48    167.17 o
   1  -8   8     2665.09     2672.30    172.66 o
   2  -8   8     1186.98     1167.81    137.34 o
  -5  -7   8     2213.87     2304.22    202.48 o
  -4  -7   8     2218.40     2199.84    181.29 o
  -3  -7   8     2168.14     2475.31    181.29 o
  -2  -7   8     1372.80     1540.60    172.66 o
  -1  -7   8     2723.04     2822.20    176.58 o
   0  -7   8     1049.17      788.74    132.63 o
   1  -7   8      386.43      362.59    102.03 o
   2  -7   8      161.12      184.43    104.38 o
   3  -7   8       28.67       67.49     99.67 o
   4  -7   8      677.68      600.39    101.24 o
  -5  -6   8     1033.28     1400.90    174.23 o
  -4  -6   8       98.38      -48.66    146.76 o
  -3  -6   8       52.14       10.99    145.98 o
  -2  -6   8        2.76       84.76    135.77 o
  -1  -6   8      661.33      709.48     58.86 o
   0  -6   8     2032.96     2043.66    153.82 o
   1  -6   8     1070.93      941.00    128.71 o
   2  -6   8     2675.57     2585.97    146.76 o
   3  -6   8     4194.35     3956.27    161.67 o
   4  -6   8     2424.02     2230.45    126.36 o
   5  -6   8     2354.63     2402.33    120.08 o
  -6  -5   8      450.79      489.76    159.32 o
  -5  -5   8      665.38      761.97    156.96 o
  -4  -5   8     1532.88     1512.65     96.01 o
  -3  -5   8     1981.56     2063.40    102.39 o
  -2  -5   8     2988.71     3114.94    193.85 o
  -1  -5   8     4855.17     5291.24    106.74 o
   0  -5   8     6823.79     7100.24    237.01 o
   1  -5   8     3505.85     3494.79     72.20 o
   2  -5   8     3262.11     3052.16     50.23 o
   3  -5   8     1466.90     1422.87    110.66 o
   4  -5   8      760.03      703.20     93.39 o
   5  -5   8      112.20      130.28     69.06 o
   6  -5   8       18.23       15.70     62.79 o
  -6  -4   8     2704.15     2614.23    156.18 o
  -5  -4   8     2240.17     2181.79    150.68 o
  -4  -4   8     1399.33     1448.77    121.65 o
  -3  -4   8     3627.49     3735.82    270.76 o
  -2  -4   8     1314.59     1307.39     82.86 o
  -1  -4   8      871.08      850.52     47.77 o
   0  -4   8      714.02      816.99    134.20 o
   1  -4   8       14.29        8.63     32.18 o
   2  -4   8      428.49      470.11     27.47 o
   3  -4   8     3147.33     2859.88    127.14 o
   4  -4   8     2666.12     2657.39    112.23 o
   5  -4   8     1179.15     1126.21     83.98 o
   6  -4   8     1349.35     1413.46     80.05 o
   7  -4   8     1933.73     1821.29     77.84 o
  -6  -3   8      155.34      145.98    122.43 o
  -5  -3   8       18.02       87.11     97.32 o
  -4  -3   8       86.49       76.91     91.82 o
  -3  -3   8      137.47      164.81     81.62 o
  -2  -3   8     3167.43     3042.56    123.61 o
  -1  -3   8     1480.89     1532.18     53.88 o
   0  -3   8     3738.77     3757.29     98.89 o
   1  -3   8     8325.53     8440.57     83.14 o
   2  -3   8     6545.58     6915.03     83.98 o
   3  -3   8     5297.23     4901.19    152.25 o
   4  -3   8     3035.85     2921.09    108.30 o
   5  -3   8     3275.47     3173.80    103.60 o
   6  -3   8      639.97      683.20     54.94 o
   7  -3   8     1143.64     1127.52     62.17 o
  -7  -2   8     1120.78     1112.87    141.27 o
  -6  -2   8     1269.77     1162.31    122.43 o
  -5  -2   8     2536.76     2562.43     80.05 o
  -4  -2   8     3864.62     4281.18    163.24 o
  -3  -2   8     3921.70     3993.15    144.41 o
  -2  -2   8    10353.88    10047.09    131.48 o
  -1  -2   8     3257.20     3167.82     74.52 o
   0  -2   8     4223.78     4193.94     93.53 o
   1  -2   8     4392.99     4546.45     80.84 o
   2  -2   8     4486.67     4529.14    105.56 o
   3  -2   8     1522.35     1452.70     98.10 o
   4  -2   8        6.41       50.32     43.99 o
   5  -2   8      156.47      143.94     42.50 o
   6  -2   8      211.30      228.96     41.97 o
   7  -2   8     1100.40     1137.59     54.18 o
   8  -2   8     1809.98     1842.75    157.75 o
  -7  -1   8     1800.40     1583.76    156.96 o
  -6  -1   8     2079.21     2030.32    134.99 o
  -5  -1   8     1798.15     1727.38     55.72 o
  -4  -1   8     1153.05     1141.91     51.01 o
  -3  -1   8     1469.22     1388.34     99.67 o
  -2  -1   8     1021.49      995.91     57.42 o
  -1  -1   8      496.84      518.35     30.17 o
   0  -1   8      106.01       86.33     32.18 o
   1  -1   8     1329.65     1344.39     46.14 o
   2  -1   8     1888.05     1845.14     53.37 o
   3  -1   8     3224.35     3081.98     50.23 o
   4  -1   8     5452.48     5178.92    109.09 o
   5  -1   8     4905.87     4617.71    156.96 o
   6  -1   8     4516.15     4573.39     74.44 o
   7  -1   8     3359.49     3371.06     88.29 o
   8  -1   8     2188.63     2378.00    160.89 o
   9  -1   8     1015.43     1099.53    138.91 o
  -6   0   8       49.66       17.27     92.61 o
  -5   0   8       61.37      116.15     83.19 o
  -4   0   8     1107.57     1025.76     27.47 o
  -3   0   8     1586.05     1477.03     35.32 o
  -2   0   8     2533.33     2688.78    118.51 o
  -1   0   8     3218.23     3583.62     53.48 o
   0   0   8     8144.25     8804.87     98.10 o
   1   0   8    10112.36    10758.28    106.74 o
   2   0   8     6948.59     6896.70    110.66 o
   3   0   8     6374.97     6355.10     83.07 o
   4   0   8     1678.53     1688.43     31.56 o
   5   0   8     1455.85     1459.41     47.56 o
   6   0   8      572.17      590.28     31.32 o
   7   0   8        2.15        0.82     20.00 o
   8   0   8      801.01      745.58    125.57 o
   9   0   8      301.66      319.42    128.71 o
  -6   1   8     2830.24     3130.64    172.66 o
  -5   1   8     3257.68     3512.06    149.90 o
  -4   1   8     5316.93     4986.73    171.88 o
  -3   1   8     4133.80     4298.45    146.76 o
  -2   1   8     4524.71     4517.41    137.34 o
  -1   1   8     2611.27     2805.83    156.96 o
   0   1   8     1326.96     1297.81     48.66 o
   1   1   8     2501.62     2487.09     45.52 o
   2   1   8      443.91      459.12     35.32 o
   3   1   8      149.33      140.58     27.08 o
   4   1   8      142.99      144.94     21.54 o
   5   1   8     1953.31     1856.86     29.98 o
   6   1   8     2218.54     2154.23     25.51 o
   7   1   8     2404.62     2410.96     35.32 o
   8   1   8     2827.50     2819.85    164.03 o
   9   1   8     2772.68     3264.84    178.15 o
  -6   2   8     1639.80     1573.56    146.76 o
  -5   2   8     1659.34     1872.57    142.05 o
  -4   2   8      572.04      554.87    107.52 o
  -3   2   8      599.35      511.70     88.68 o
  -2   2   8     1628.89     1714.04    106.74 o
  -1   2   8      510.33      474.47     44.12 o
   0   2   8      421.37      371.34     41.76 o
   1   2   8     5227.33     4820.35     77.70 o
   2   2   8     5329.13     5027.54     70.63 o
   3   2   8     8757.67     8635.35     90.25 o
   4   2   8     9771.51     9849.46     98.10 o
   5   2   8     5263.85     5379.14     65.14 o
   6   2   8     4912.18     4818.78    158.53 o
   7   2   8     3045.45     3089.04     75.34 o
   8   2   8     1258.06     1431.51    128.71 o
   9   2   8      548.09      605.88    130.28 o
  10   2   8      114.12       91.82    110.66 o
  -6   3   8      186.83      166.38    126.36 o
  -5   3   8      541.25      616.08    110.66 o
  -4   3   8     1620.76     1566.50    128.71 o
  -3   3   8     2451.80     2297.95    116.94 o
  -2   3   8     4472.33     4577.84    144.41 o
  -1   3   8     4962.04     4633.16    118.11 o
   0   3   8     4688.05     4471.67     86.33 o
   1   3   8     3355.91     3293.61     59.53 o
   2   3   8     8658.83     8655.90     93.15 o
   3   3   8     2210.50     2223.85     58.08 o
   4   3   8       73.55       77.87     18.66 o
   5   3   8      264.43      243.25     50.23 o
   6   3   8       70.59       99.67     98.10 o
   7   3   8      600.93      615.30     53.37 o
   8   3   8     1378.02     1302.80     67.49 o
   9   3   8      993.10     1078.34    121.65 o
  10   3   8     2403.57     2790.81    182.86 o
  -6   4   8     2114.74     2137.06    154.61 o
  -5   4   8     1845.44     2126.86    156.96 o
  -4   4   8     1867.06     1817.64    142.84 o
  -3   4   8     1362.22     1350.14     47.09 o
  -2   4   8      902.56      859.32     33.88 o
  -1   4   8      479.65      457.56     32.85 o
   0   4   8      270.28      235.27     25.09 o
   1   4   8        2.23       21.87     24.60 o
   2   4   8      643.17      610.07     51.80 o
   3   4   8     1399.27     1313.24     34.63 o
   4   4   8     3553.16     3545.10     89.47 o
   5   4   8     4481.19     4338.29    212.29 o
   6   4   8     5273.59     5621.09    124.39 o
   7   4   8     5598.39     5708.11    119.74 o
   8   4   8     2497.31     2387.41     87.11 o
   9   4   8     2694.83     2685.65    154.61 o
  10   4   8     1731.59     1713.26    159.32 o
  -5   5   8      283.56      312.36    110.66 o
  -4   5   8       38.83       78.48    102.81 o
  -3   5   8      343.38      241.72    111.44 o
  -2   5   8     1982.14     1744.65    113.01 o
  -1   5   8     6115.11     5817.27     85.79 o
   0   5   8     5506.03     5378.01    153.82 o
   1   5   8     5580.55     5538.79     53.04 o
   2   5   8    10767.23    10549.43     94.36 o
   3   5   8     8643.28     8555.76    244.86 o
   4   5   8     3047.83     2990.15     51.01 o
   5   5   8     3173.76     3282.76     44.51 o
   6   5   8     2375.47     2273.07     83.85 o
   7   5   8     1356.20     1355.02     79.26 o
   8   5   8     1983.62     1875.99    124.00 o
   9   5   8       60.19      147.03     71.47 o
  10   5   8      156.94      193.06     82.39 o
  -5   6   8     1920.82     2016.20    149.90 o
  -4   6   8     1830.82     2016.98    160.10 o
  -3   6   8     2416.20     2592.25    150.68 o
  -2   6   8     3615.53     3588.97    159.32 o
  -1   6   8     2350.46     2419.59    125.57 o
   0   6   8     3673.38     3724.78    101.24 o
   1   6   8     1633.05     1622.78     36.49 o
   2   6   8     1486.44     1516.67     34.23 o
   3   6   8      237.44      224.45     39.95 o
   4   6   8      457.43      476.38     32.18 o
   5   6   8      492.36      510.92     30.61 o
   6   6   8     1049.85     1036.74     32.96 o
   7   6   8     1695.38     1793.12    154.22 o
   8   6   8     3128.87     3208.49    113.32 o
   9   6   8     1770.95     1888.85    104.64 o
  10   6   8     1833.78     1861.89    113.84 o
  -4   7   8     1494.22     1709.33    142.05 o
  -3   7   8      263.73      404.18    125.57 o
  -2   7   8       15.51       87.90    108.30 o
  -1   7   8       12.76      105.17     93.39 o
   0   7   8      800.62      824.84     88.68 o
   1   7   8     1572.23     1626.50     66.94 o
   2   7   8     1348.50     1345.82     58.08 o
   3   7   8     3420.04     3291.40     89.47 o
   4   7   8     4951.74     5037.74    119.29 o
   5   7   8     5211.15     5214.33     73.77 o
   6   7   8     5630.93     5756.64     77.70 o
   7   7   8     4346.92     4308.65    139.70 o
   8   7   8     1505.11     1633.21    121.65 o
   9   7   8     1070.46     1203.13    124.00 o
  10   7   8      714.66      800.51    108.30 o
  -3   8   8      978.02      946.49    124.00 o
  -2   8   8     4164.33     4318.85    171.09 o
  -1   8   8     2609.34     2611.87    134.99 o
   0   8   8     3682.05     3793.02    153.82 o
   1   8   8     5133.26     5299.87    154.61 o
   2   8   8     3381.47     3501.86    134.20 o
   3   8   8     4003.11     3941.16    192.67 o
   4   8   8     2228.96     2187.29     58.86 o
   5   8   8     1783.08     1742.29     96.53 o
   6   8   8     1075.95     1115.23     48.66 o
   7   8   8        3.55      -12.56     34.53 o
   8   8   8      134.25      187.57     88.68 o
   9   8   8      628.67      662.39    116.15 o
  10   8   8      497.98      554.08    107.52 o
  -3   9   8     2286.17     2469.04    164.03 o
  -2   9   8     1700.14     1828.62    138.13 o
  -1   9   8      721.35      748.72    100.46 o
   0   9   8     2413.75     2371.72    137.34 o
   1   9   8      766.24      880.57    113.01 o
   2   9   8       11.82        5.49     83.98 o
   3   9   8      923.39     1033.60     91.82 o
   4   9   8      427.30      445.75     39.77 o
   5   9   8     1899.17     1891.03     52.39 o
   6   9   8     1203.02     1158.62     49.55 o
   7   9   8     1002.01     1060.05     44.56 o
   8   9   8     1907.95     2046.80    130.28 o
   9   9   8     2343.71     2498.86    154.61 o
  10   9   8      856.49      853.88    123.22 o
  -2  10   8      187.38      162.46    134.20 o
  -1  10   8     1782.12     1718.75    149.90 o
   0  10   8      170.39      145.98    116.15 o
   1  10   8     1172.49     1203.13    124.00 o
   2  10   8     2145.46     1965.97     77.70 o
   3  10   8     2249.88     2106.45     77.70 o
   4  10   8     4844.79     4621.79    114.58 o
   5  10   8     4237.50     3927.67     96.93 o
   6  10   8     2767.67     2783.75     76.91 o
   7  10   8     1265.03     1248.58     53.29 o
   8  10   8      454.75      508.56    100.46 o
   9  10   8      408.74      541.52     94.96 o
   0  11   8     1426.94     1350.67    144.41 o
   1  11   8     1615.04     1593.96    144.41 o
   2  11   8     1503.40     1569.64     81.62 o
   3  11   8      963.80      992.79     64.36 o
   4  11   8       92.66      110.66     63.57 o
   5  11   8       39.96       66.71     58.86 o
   6  11   8       12.26       30.61     51.80 o
   7  11   8      832.95      748.96     62.39 o
   8  11   8      155.33      153.04     87.90 o
   1  12   8       24.30       79.27    102.81 o
   2  12   8      179.91      141.27     69.06 o
   3  12   8      968.37      895.48     69.06 o
   4  12   8     1005.62     1005.35     87.11 o
   5  12   8     1499.39     1422.09     87.11 o
   6  12   8     1658.18     1593.18     83.98 o
   7  12   8     3420.16     2997.22     95.75 o
   4  13   8     1690.81     1738.37     81.62 o
   5  13   8     1232.98     1174.09     89.47 o
  -3  -7   9     2413.81     2588.33    203.27 o
  -2  -7   9      846.96     1018.69    169.52 o
  -1  -7   9     1846.82     1892.98    186.79 o
   0  -7   9     1783.98     1830.19    168.74 o
   1  -7   9     1892.33     1745.43    160.10 o
   2  -7   9     1903.61     1739.94    144.41 o
   3  -7   9      839.29      816.21    124.00 o
  -4  -6   9     2818.27     2856.74    193.85 o
  -3  -6   9     1556.49     1883.56    191.50 o
  -2  -6   9     1091.66     1091.68    153.82 o
  -1  -6   9      257.75      164.81    138.91 o
   0  -6   9      250.30      149.12    131.85 o
   1  -6   9        6.81      -13.34    101.24 o
   2  -6   9       39.32       71.42    110.66 o
   3  -6   9      208.75      152.25     98.89 o
   4  -6   9     1074.05      866.44    114.58 o
  -5  -5   9       11.35       -9.65     83.85 o
  -4  -5   9        0.60      -46.34     88.05 o
  -3  -5   9      219.29      184.82     89.08 o
  -2  -5   9      433.36      520.33    151.47 o
  -1  -5   9     1558.24     1626.93    168.74 o
   0  -5   9     2394.98     2352.88     76.91 o
   1  -5   9     2696.54     2374.07    165.60 o
   2  -5   9     1725.41     1597.89    142.05 o
   3  -5   9     3265.23     2808.08    149.90 o
   4  -5   9     2488.95     2438.43    126.36 o
   5  -5   9     2520.42     2080.55    115.37 o
  -5  -4   9     1326.50     1407.96    140.48 o
  -4  -4   9     1124.89     1158.18     96.19 o
  -3  -4   9     4156.67     4350.10    421.05 o
  -2  -4   9     3250.17     3456.75    350.03 o
  -1  -4   9     3966.79     3805.50     87.22 o
   0  -4   9     2906.93     2889.70     81.62 o
   1  -4   9     2807.81     2363.87    159.32 o
   2  -4   9       64.35      100.46     26.68 o
   3  -4   9      237.76      218.96     87.11 o
   4  -4   9       58.25       58.08     69.85 o
   5  -4   9      681.27      591.75     80.05 o
   6  -4   9      154.41      179.63     55.93 o
  -6  -3   9     2701.80     2914.03    156.18 o
  -5  -3   9     1547.02     1864.73    148.33 o
  -4  -3   9      858.01     1055.58    116.94 o
  -3  -3   9      315.38      310.79     19.62 o
  -2  -3   9     1109.84     1159.96    105.95 o
  -1  -3   9        6.31       -9.60     39.63 o
   0  -3   9      691.68      711.81     44.23 o
   1  -3   9      346.31      342.77     51.10 o
   2  -3   9      818.24      806.79     40.03 o
   3  -3   9     1670.43     1465.25    116.15 o
   4  -3   9     2737.97     2665.24    116.15 o
   5  -3   9     3609.71     3375.28     92.69 o
   6  -3   9     4082.57     3983.63    142.05 o
   7  -3   9     2590.31     2820.63    170.31 o
  -6  -2   9      137.90      251.14    120.08 o
  -5  -2   9      125.54      130.28    102.81 o
  -4  -2   9      865.76     1011.63    114.58 o
  -3  -2   9     1514.25     1466.04    107.52 o
  -2  -2   9     2713.70     2999.57     52.58 o
  -1  -2   9    11622.00    11851.09     97.33 o
   0  -2   9     4513.58     4684.82    201.70 o
   1  -2   9     3275.96     3077.33     82.78 o
   2  -2   9     3778.65     3697.47     72.60 o
   3  -2   9     2568.62     2408.75    111.84 o
   4  -2   9     2710.84     2472.56     82.01 o
   5  -2   9     3314.03     3161.28    104.38 o
   6  -2   9      565.97      538.84     49.06 o
   7  -2   9      101.09       38.61     41.12 o
   8  -2   9        1.03       26.68    120.08 o
  -6  -1   9     1939.90     2174.73    156.96 o
  -5  -1   9     1820.73     2089.97    142.84 o
  -4  -1   9     2871.67     2965.83     62.79 o
  -3  -1   9     4372.98     4562.14    152.25 o
  -2  -1   9     3284.65     3173.80    131.85 o
  -1  -1   9     7936.19     8488.08     83.19 o
   0  -1   9       78.61       83.72     28.01 o
   1  -1   9      840.30      923.16     58.74 o
   2  -1   9      165.15      139.00     25.80 o
   3  -1   9      132.16      150.32     27.30 o
   4  -1   9      741.65      623.54     64.75 o
   5  -1   9      760.28      776.18     51.45 o
   6  -1   9     2526.76     2559.57     65.39 o
   7  -1   9     2651.85     2736.78     62.81 o
   8  -1   9     2580.83     2812.00    170.31 o
  -6   0   9      897.97      915.88    117.72 o
  -5   0   9      733.27      724.39    103.60 o
  -4   0   9      502.71      351.60    100.46 o
  -3   0   9      104.24       83.19     94.96 o
  -2   0   9      128.21      133.42     73.77 o
  -1   0   9       31.58       17.64     42.54 o
   0   0   9     2229.85     2396.51     59.52 o
   1   0   9     2612.64     2721.75     92.61 o
   2   0   9     4279.20     4213.00     99.28 o
   3   0   9     5317.65     5640.65    150.29 o
   4   0   9     5318.11     5557.67     55.81 o
   5   0   9     2841.28     2634.99    167.17 o
   6   0   9     2263.31     2205.21     56.90 o
   7   0   9     3811.72     3756.59    175.01 o
   8   0   9      645.68      671.80    118.51 o
   9   0   9      108.46      149.12    116.15 o
  -6   1   9      328.60      263.70    128.71 o
  -5   1   9      826.41      627.07    109.87 o
  -4   1   9     1066.65     1304.37    117.72 o
  -3   1   9     8007.75     8180.94    201.70 o
  -2   1   9     7535.50     7642.55    178.94 o
  -1   1   9     5270.06     4751.29     51.80 o
   0   1   9     6869.14     6787.89     77.70 o
   1   1   9     2166.17     2069.56     54.15 o
   2   1   9     3481.26     3358.23     65.14 o
   3   1   9     3610.20     3653.33     61.22 o
   4   1   9     1124.15     1087.24     35.30 o
   5   1   9       60.12       73.02     21.20 o
   6   1   9      110.66      103.49     12.04 o
   7   1   9      172.29      159.32     14.13 o
   8   1   9     1199.23     1140.34    129.49 o
   9   1   9     1032.38     1170.16    139.70 o
  -5   2   9     2528.05     2632.28    160.89 o
  -4   2   9     2010.41     1984.02    131.06 o
  -3   2   9     4633.11     4629.64    153.82 o
  -2   2   9     2855.36     2958.76    123.22 o
  -1   2   9      635.54      667.09     80.05 o
   0   2   9      382.58      418.49     50.27 o
   1   2   9      257.31      253.66     25.90 o
   2   2   9      544.46      575.27     39.24 o
   3   2   9     1492.49     1565.71     49.44 o
   4   2   9     3851.83     3878.13    138.13 o
   5   2   9     3186.70     3104.95     50.62 o
   6   2   9     3501.99     3556.79     63.57 o
   7   2   9     1528.09     1508.42     36.89 o
   8   2   9     6689.68     7203.06    224.46 o
   9   2   9     1074.62     1203.13    137.34 o
  -5   3   9       15.35       38.46    119.29 o
  -4   3   9       67.60       77.70    106.74 o
  -3   3   9       12.61       96.53     79.27 o
  -2   3   9      923.30      938.64    109.09 o
  -1   3   9     1241.54     1162.31     94.18 o
   0   3   9     3098.76     2913.04     55.12 o
   1   3   9     4802.26     4543.40     72.40 o
   2   3   9     5747.32     5272.21     78.52 o
   3   3   9     4342.01     3995.61     86.72 o
   4   3   9     3713.56     3811.86     77.70 o
   5   3   9     5042.06     5010.86     45.10 o
   6   3   9     1504.28     1495.08     54.15 o
   7   3   9      257.16      213.47     45.52 o
   8   3   9      904.68      886.06    138.13 o
   9   3   9      222.22      229.95    116.94 o
  10   3   9       65.19       50.23    128.71 o
  -5   4   9     1664.28     1755.64    151.47 o
  -4   4   9     1372.47     1308.29    133.42 o
  -3   4   9     2105.32     2340.33    144.41 o
  -2   4   9     5109.30     4563.87    361.02 o
  -1   4   9     4492.73     4145.47     68.28 o
   0   4   9     5820.32     5298.74    242.12 o
   1   4   9     2575.45     2353.50     47.37 o
   2   4   9      401.07      372.67     43.95 o
   3   4   9       33.59        7.22     32.43 o
   4   4   9      414.59      430.97     26.14 o
   5   4   9       11.60       16.38     16.61 o
   6   4   9      583.52      596.46    120.08 o
   7   4   9     3203.50     3338.61    167.95 o
   8   4   9     2095.07     1786.24     80.05 o
   9   4   9     3293.24     3236.59    176.58 o
  10   4   9     1766.71     2066.42    179.72 o
  -4   5   9     1819.39     1907.89    151.47 o
  -3   5   9      497.09      634.13    116.94 o
  -2   5   9      577.97      542.78     34.99 o
  -1   5   9      247.91      258.89     42.77 o
   0   5   9      104.54       88.77     34.02 o
   1   5   9     1571.83     1464.37     42.32 o
   2   5   9     2727.62     2698.99    107.52 o
   3   5   9     5323.97     5233.23    178.55 o
   4   5   9     5022.16     4877.64     68.28 o
   5   5   9     1754.88     1725.18     34.21 o
   6   5   9     5182.31     5358.72    202.09 o
   7   5   9     1848.86     1861.52     89.25 o
   8   5   9     3413.34     3542.94    129.89 o
   9   5   9     1844.80     1823.13    156.96 o
  10   5   9      696.48      800.51    138.13 o
  -4   6   9      718.51      849.17    146.76 o
  -3   6   9      547.96      550.94    129.49 o
  -2   6   9     1637.34     1519.41    125.57 o
  -1   6   9     2922.75     2929.21     73.30 o
   0   6   9     3778.30     3714.84     79.40 o
   1   6   9     4324.11     4451.67    100.85 o
   2   6   9     4423.64     4366.48     69.06 o
   3   6   9     2717.38     2614.43     71.43 o
   4   6   9     3270.25     3152.03     76.85 o
   5   6   9     1047.18      964.54     36.89 o
   6   6   9     2110.05     2033.46     40.81 o
   7   6   9       26.04        7.32     69.52 o
   8   6   9     1100.24     1059.52     78.81 o
   9   6   9      334.89      312.03     80.57 o
  10   6   9      322.95      266.85     79.39 o
  -3   7   9     1681.28     1815.28    160.10 o
  -2   7   9     2284.28     2432.15    147.55 o
  -1   7   9     1721.56     1733.74     67.75 o
   0   7   9      501.94      516.33     22.94 o
   1   7   9       40.06       43.84     25.53 o
   2   7   9      383.01      399.40     41.60 o
   3   7   9      215.94      217.98     32.80 o
   4   7   9     1093.89     1125.41     55.82 o
   5   7   9     1191.96     1181.94     43.95 o
   6   7   9     2633.64     2762.56     56.51 o
   7   7   9     5601.66     5902.61    162.46 o
   8   7   9     2570.70     2553.80    128.71 o
   9   7   9     3814.53     3643.12    153.04 o
  10   7   9     1988.78     1994.22    143.62 o
  -3   8   9        3.80      -73.77    115.37 o
  -2   8   9        2.96       23.54    119.29 o
  -1   8   9      434.15      349.24     94.18 o
   0   8   9      929.71      908.15     60.82 o
   1   8   9     2718.93     2655.35     82.72 o
   2   8   9     1824.51     1782.32    110.66 o
   3   8   9     5485.68     5371.35    146.76 o
   4   8   9     3011.74     3115.54    103.60 o
   5   8   9     3753.36     4041.81    124.79 o
   6   8   9     2197.24     2228.10     60.43 o
   7   8   9     1413.19     1454.27    113.01 o
   8   8   9     1410.36     1554.72    124.00 o
   9   8   9      132.64      125.57    103.60 o
  10   8   9       40.18       12.56    105.95 o
  -2   9   9     1822.87     1863.94    162.46 o
  -1   9   9     1919.19     1845.89    134.20 o
   0   9   9     2902.44     2637.77    144.41 o
   1   9   9     2967.73     3072.56    149.12 o
   2   9   9     3116.31     3191.85    148.33 o
   3   9   9     2632.59     2846.53    136.56 o
   4   9   9      156.11      171.19     35.18 o
   5   9   9        7.40       56.51     36.89 o
   6   9   9       26.30       38.46     71.42 o
   7   9   9      108.73      116.94     87.11 o
   8   9   9      636.17      616.08    113.01 o
   9   9   9      884.04      912.74    118.51 o
  -1  10   9       34.52       62.79    116.15 o
   0  10   9      214.27      233.09    124.00 o
   1  10   9       86.34       59.65     96.53 o
   2  10   9      378.83      330.41     97.32 o
   3  10   9       37.43        6.28    102.03 o
   4  10   9     1600.66     1671.66    119.29 o
   5  10   9     2249.27     2478.45    117.72 o
   6  10   9     2628.12     2884.99    127.14 o
   7  10   9     2973.48     3096.11    142.84 o
   8  10   9     2281.13     2420.38    137.34 o
   9  10   9     2229.19     2478.45    150.68 o
   0  11   9      219.95      215.82    131.85 o
   1  11   9     2436.36     2436.07    154.61 o
   2  11   9     2028.45     1985.59    145.19 o
   3  11   9     3208.47     3211.47    156.96 o
   4  11   9     1032.80      966.11    126.36 o
   5  11   9     1016.34      926.08     74.56 o
   6  11   9     1112.60     1123.54     78.48 o
   7  11   9      283.39      295.28     46.44 o
   8  11   9       78.08      111.44    102.81 o
   2  12   9      259.42      244.86    124.00 o
   3  12   9        5.79       18.05    120.08 o
   4  12   9       37.84        9.42     59.65 o
   5  12   9       43.84       78.48     65.92 o
   6  12   9      204.87      204.05     63.57 o
   7  12   9      652.37      704.77    112.23 o
  -3  -6  10     1692.56     2049.16    178.15 o
  -2  -6  10     2452.61     2415.67    203.27 o
  -1  -6  10     2466.36     2254.00    184.43 o
   0  -6  10     1853.57     1850.60    186.79 o
   1  -6  10     1318.58     1288.67    150.68 o
   2  -6  10      509.28      430.86    124.79 o
   3  -6  10      232.89      297.45    104.38 o
  -4  -5  10      612.43      710.49    114.58 o
  -3  -5  10      399.87      487.22     88.43 o
  -2  -5  10      402.22      468.54    141.27 o
  -1  -5  10      252.49      254.28    145.19 o
   0  -5  10       66.98      -72.20    147.55 o
   1  -5  10      737.33      711.04    134.20 o
   2  -5  10     1151.33      970.82    142.05 o
   3  -5  10     1719.84     1713.26    137.34 o
   4  -5  10      896.50      787.17    103.60 o
  -4  -4  10      226.85      347.37     83.13 o
  -3  -4  10      618.26      837.50    251.53 o
  -2  -4  10      752.41      898.07    168.34 o
  -1  -4  10     1244.81     1443.64     97.32 o
   0  -4  10     2663.04     2662.10     80.84 o
   1  -4  10     6076.03     6043.88    244.08 o
   2  -4  10     3176.19     3148.69    182.86 o
   3  -4  10     2127.05     1963.61    139.70 o
   4  -4  10     1244.67     1063.43    102.81 o
   5  -4  10      100.85       42.47     59.58 o
  -5  -3  10     2008.29     2257.92    160.10 o
  -4  -3  10     2899.59     3201.27    164.81 o
  -3  -3  10     2343.88     2227.31    133.42 o
  -2  -3  10     1351.86     1409.53     49.44 o
  -1  -3  10     1542.96     1636.50    286.85 o
   0  -3  10     1619.26     1531.70     59.25 o
   1  -3  10      168.55      133.06     57.00 o
   2  -3  10       42.77       40.03     32.18 o
   3  -3  10        7.60        1.39     54.67 o
   4  -3  10      173.07      211.57     58.77 o
   5  -3  10      337.90      337.76     54.85 o
   6  -3  10     1559.99     1519.60     70.83 o
  -5  -2  10      497.01      645.12    122.43 o
  -4  -2  10      224.87      200.13     99.67 o
  -3  -2  10      417.13      401.83     92.61 o
  -2  -2  10       24.30       45.52     20.41 o
  -1  -2  10      635.70      640.41     44.73 o
   0  -2  10     1016.90     1232.23     90.25 o
   1  -2  10     1752.61     1755.78     66.32 o
   2  -2  10     5305.03     5111.43     94.18 o
   3  -2  10     3100.49     2939.89    200.91 o
   4  -2  10     4024.79     3830.19     99.06 o
   5  -2  10     4261.66     4121.75    151.86 o
   6  -2  10     1614.36     1525.86     65.89 o
   7  -2  10     1516.19     1529.61    131.85 o
  -5  -1  10      396.15      437.14    117.72 o
  -4  -1  10     1368.68     1379.71    124.79 o
  -3  -1  10     1876.35     1903.18    128.71 o
  -2  -1  10     1677.34     1899.26    115.37 o
  -1  -1  10     5198.60     6177.30    127.93 o
   0  -1  10     3003.80     3270.94     65.92 o
   1  -1  10     3193.58     3668.11    294.70 o
   2  -1  10     2563.27     2629.84     61.10 o
   3  -1  10     2054.96     1992.55     68.67 o
   4  -1  10     2211.63     2124.52     80.97 o
   5  -1  10       24.31       37.42     45.43 o
   6  -1  10        1.64      -21.09     40.87 o
   7  -1  10      103.95       86.33     94.96 o
   8  -1  10      290.80      237.80     99.67 o
  -5   0  10     2003.66     2067.21    148.33 o
  -4   0  10     1335.61     1210.97    129.49 o
  -3   0  10     1147.59     1065.78    105.95 o
  -2   0  10      940.74      925.30     29.82 o
  -1   0  10     1684.45     1566.50     46.30 o
   0   0  10       50.97       75.60     24.57 o
   1   0  10       39.84       32.44     28.46 o
   2   0  10       86.31      130.08     65.92 o
   3   0  10     2341.60     2392.91     48.96 o
   4   0  10     4089.71     4061.25    142.44 o
   5   0  10     3242.19     3082.28    159.32 o
   6   0  10     2570.63     2591.45     64.37 o
   7   0  10     2519.39     2674.66    149.12 o
   8   0  10     1259.42     1452.70    145.19 o
  -5   1  10       96.76      123.22    116.94 o
  -4   1  10        7.77      -13.34    103.60 o
  -3   1  10      501.92      484.23    103.60 o
  -2   1  10     1230.02     1225.10    108.30 o
  -1   1  10     1410.61     1305.15     29.82 o
   0   1  10     8674.76     8588.68    160.89 o
   1   1  10      659.05      706.33     35.18 o
   2   1  10     3670.94     3680.79     72.99 o
   3   1  10     6572.76     6568.63    156.18 o
   4   1  10     6053.42     6094.69     68.58 o
   5   1  10     4541.70     4823.49     71.42 o
   6   1  10      991.39      937.42     23.05 o
   7   1  10      489.48      476.38    105.95 o
   8   1  10      364.75      360.23    110.66 o
   9   1  10      177.91      149.12    125.57 o
  -5   2  10     1728.32     1688.93    134.20 o
  -4   2  10     2960.40     3052.16    163.24 o
  -3   2  10     2426.43     2452.55    127.14 o
  -2   2  10     2591.60     2474.53    130.28 o
  -1   2  10     2918.19     3080.41    126.36 o
   0   2  10     3048.45     3108.66    120.08 o
   1   2  10     2708.30     2673.55     51.39 o
   2   2  10     3088.32     3025.47     66.71 o
   3   2  10      581.41      551.73     38.46 o
   4   2  10      190.29      172.17     30.63 o
   5   2  10      208.81      209.61     29.42 o
   6   2  10      694.37      608.87     38.06 o
   7   2  10      558.92      576.84     35.32 o
   8   2  10      929.77      880.57    134.20 o
   9   2  10     1681.35     1651.26    159.32 o
  -4   3  10      373.50      432.43    106.74 o
  -3   3  10     1349.16     1305.15    118.51 o
  -2   3  10       54.12       95.75     84.76 o
  -1   3  10        4.43       -3.14     75.34 o
   0   3  10        5.92        6.28     80.05 o
   1   3  10     1250.51     1112.87     85.55 o
   2   3  10     1457.54     1505.28     84.76 o
   3   3  10     3752.34     3693.35     72.99 o
   4   3  10     4215.38     4154.82     77.70 o
   5   3  10     4621.01     4700.00     67.49 o
   6   3  10     3679.64     3815.78     76.91 o
   7   3  10     3554.14     3607.81     73.77 o
   8   3  10     3020.06     3086.69     69.06 o
   9   3  10     1255.64     1156.04    154.61 o
  -4   4  10      576.26      466.18    115.37 o
  -3   4  10      855.93      930.01    112.23 o
  -2   4  10     1087.91     1107.38    124.00 o
  -1   4  10      847.11      873.20     87.51 o
   0   4  10     4066.24     3716.79    144.80 o
   1   4  10     3597.35     3298.39    145.58 o
   2   4  10     5274.43     5126.16    101.63 o
   3   4  10     4774.03     4720.97    196.20 o
   4   4  10     2060.35     2005.22     55.99 o
   5   4  10      834.63      789.75     32.61 o
   6   4  10      595.45      612.94     51.80 o
   7   4  10       18.26      -12.56     43.95 o
   8   4  10       30.08       -6.28    102.03 o
   9   4  10      427.71      302.15    122.43 o
  -4   5  10     2843.34     3182.44    178.15 o
  -3   5  10     3049.34     2839.47    152.25 o
  -2   5  10     3734.62     3907.61    168.74 o
  -1   5  10      899.44      935.80     40.49 o
   0   5  10      188.28      189.55     34.89 o
   1   5  10      728.07      629.21     43.02 o
   2   5  10      245.00      278.86     32.85 o
   3   5  10      167.24      159.60     29.96 o
   4   5  10      626.07      608.23     69.06 o
   5   5  10      968.53     1001.57    110.27 o
   6   5  10     1055.83      980.68     61.61 o
   7   5  10     1231.40     1272.19    151.47 o
   8   5  10     2766.30     3229.52    192.28 o
   9   5  10     2747.44     3256.21    192.28 o
  -3   6  10      109.45      173.44    116.15 o
  -2   6  10       28.18      -10.20    101.24 o
  -1   6  10      324.70      295.09    105.95 o
   0   6  10      925.62      918.95     52.58 o
   1   6  10     2208.89     2031.79    114.58 o
   2   6  10     2190.30     2041.31     41.60 o
   3   6  10     2601.60     2560.02     67.49 o
   4   6  10     5448.05     5571.93    105.95 o
   5   6  10     4887.47     4834.08     59.70 o
   6   6  10     3479.03     3464.18     51.80 o
   7   6  10     3231.48     3189.39    112.62 o
   8   6  10      791.21      871.56     81.56 o
   9   6  10      278.48      232.57     79.66 o
  -3   7  10     1180.00     1203.13    141.27 o
  -2   7  10     2072.70     2076.63    151.47 o
  -1   7  10     2101.60     2294.81    148.33 o
   0   7  10     1725.99     1719.22     82.80 o
   1   7  10      866.58      921.10     30.75 o
   2   7  10     1186.34     1191.28     39.51 o
   3   7  10     1182.58     1142.51     68.67 o
   4   7  10     1248.11     1217.89     40.57 o
   5   7  10      230.71      232.14     50.53 o
   6   7  10       43.51       43.95     27.47 o
   7   7  10      488.92      470.11     83.98 o
   8   7  10      620.31      609.02     92.61 o
   9   7  10     1654.71     1836.47    137.34 o
  -2   8  10      483.59      482.66    125.57 o
  -1   8  10      390.40      337.47     98.89 o
   0   8  10       31.66      104.38    105.95 o
   1   8  10      225.39      196.07     30.76 o
   2   8  10      262.80      317.85     99.67 o
   3   8  10      385.00      369.65     76.91 o
   4   8  10     2196.32     2165.88     52.85 o
   5   8  10     2615.29     2683.76     79.08 o
   6   8  10     2498.35     2530.25    110.66 o
   7   8  10     2692.45     2815.14    124.79 o
   8   8  10     2382.88     2585.97    139.70 o
   9   8  10     1253.35     1190.57    120.08 o
  -1   9  10      833.73      774.61    124.79 o
   0   9  10     1765.60     1914.17    146.76 o
   1   9  10     1964.92     1818.42    120.08 o
   2   9  10     3370.48     3198.92    153.82 o
   3   9  10     2872.92     3090.38     77.81 o
   4   9  10     3053.20     3079.68    131.46 o
   5   9  10     1619.22     1608.07    112.62 o
   6   9  10     1030.94      879.00     88.68 o
   7   9  10      457.30      517.98     93.39 o
   8   9  10      241.77      239.37    103.60 o
   9   9  10      117.76      131.06    105.95 o
   0  10  10      453.07      628.64    128.71 o
   1  10  10      461.06      534.46    120.86 o
   2  10  10      224.73      251.93     92.61 o
   3  10  10      263.09      303.99     54.32 o
   4  10  10       91.51      105.52     56.42 o
   5  10  10      199.09      119.44     59.21 o
   6  10  10      322.41      344.53     80.84 o
   7  10  10     1313.62     1453.48    112.23 o
   8  10  10     1202.12     1371.86    121.65 o
   1  11  10      135.60      118.51    100.46 o
   2  11  10      664.58      798.16    121.65 o
   3  11  10     2332.84     2353.67    152.25 o
   4  11  10     1389.50     1462.39     77.39 o
   5  11  10     1679.17     1847.24     83.68 o
   6  11  10     1976.07     2231.24    125.57 o
   7  11  10     1283.80     1349.10    119.29 o
   4  12  10      708.33      744.79    127.93 o
   5  12  10      165.95      159.42     69.29 o
  -2  -5  11     1574.52     2159.03    208.76 o
  -1  -5  11     1837.71     2084.48    192.28 o
   0  -5  11     1141.43     1054.01    187.57 o
   1  -5  11      380.52      226.03    146.76 o
   2  -5  11      135.16       30.61    118.51 o
   3  -5  11       36.49       90.25    110.66 o
  -3  -4  11       95.87      174.74     94.96 o
  -2  -4  11       25.49       75.29     78.30 o
  -1  -4  11      198.45      184.94     44.07 o
   0  -4  11      141.33      209.83     58.51 o
   1  -4  11     1052.97      893.12    162.46 o
   2  -4  11     1764.89     1571.59    156.96 o
   3  -4  11     2636.00     2550.76    100.87 o
   4  -4  11     2283.86     2117.86     93.51 o
  -3  -3  11     1669.01     1755.64    131.06 o
  -2  -3  11     2503.98     2869.95    322.56 o
  -1  -3  11     2868.96     3152.56    263.70 o
   0  -3  11     2203.97     2195.92     70.63 o
   1  -3  11     1511.91     1533.59    102.03 o
   2  -3  11     1415.17     1352.51     98.89 o
   3  -3  11      779.13      726.10     74.95 o
   4  -3  11      650.99      651.94     71.27 o
   5  -3  11      947.04      829.70     68.88 o
  -4  -2  11     1785.25     1845.11    144.41 o
  -3  -2  11     1456.66     1599.46    128.71 o
  -2  -2  11     1874.28     1965.97    127.14 o
  -1  -2  11      306.29      408.11     42.38 o
   0  -2  11      131.60      140.70     62.36 o
   1  -2  11       19.93       58.90     30.51 o
   2  -2  11       73.81       63.87     39.07 o
   3  -2  11      160.68       85.34     58.36 o
   4  -2  11      143.24      113.61     56.31 o
   5  -2  11     2075.90     1862.08     77.49 o
   6  -2  11     1370.64     1342.82    124.79 o
  -4  -1  11        5.55       45.52    108.30 o
  -3  -1  11       92.56       75.34     90.25 o
  -2  -1  11      105.31       75.34     94.96 o
  -1  -1  11     2061.20     2543.59     69.85 o
   0  -1  11     2200.26     2461.97    113.01 o
   1  -1  11     3607.72     3563.24     76.85 o
   2  -1  11     2856.64     3035.67     73.77 o
   3  -1  11     3434.43     3535.87    119.29 o
   4  -1  11     1498.31     1497.02     77.96 o
   5  -1  11     2490.52     2276.31    227.99 o
   6  -1  11     1729.51     1598.93     91.82 o
   7  -1  11      289.09      312.36    103.60 o
  -4   0  11     2154.66     2312.07    142.05 o
  -3   0  11     1799.42     1785.46    127.93 o
  -2   0  11     1201.11     1316.92    113.80 o
  -1   0  11     1461.84     1456.62    105.17 o
   0   0  11     4209.64     4016.70     75.34 o
   1   0  11     1606.41     1667.14     62.39 o
   2   0  11      532.62      512.49     37.67 o
   3   0  11     1069.95      981.57     48.32 o
   4   0  11        1.66       -1.35     30.39 o
   5   0  11       65.31       28.61     49.08 o
   6   0  11      688.57      708.71     48.84 o
   7   0  11     1191.95     1120.72    133.42 o
  -4   1  11     1952.97     1938.50    131.06 o
  -3   1  11      697.08      715.75    108.30 o
  -2   1  11      108.19       72.20     94.96 o
  -1   1  11        5.21       -9.42     76.13 o
   0   1  11      390.00      318.64     33.75 o
   1   1  11     2454.02     2480.60     53.95 o
   2   1  11      714.36      750.29     40.03 o
   3   1  11     1235.70     1335.33     43.24 o
   4   1  11     1339.69     1366.20     49.21 o
   5   1  11     2488.54     2574.20     58.86 o
   6   1  11     2408.26     2347.30     61.60 o
   7   1  11     2539.08     2717.82    160.89 o
   8   1  11     1249.55     1326.34    145.19 o
  -4   2  11      536.42      496.79    122.43 o
  -3   2  11      892.38      822.49    104.38 o
  -2   2  11     1972.06     2041.31    127.14 o
  -1   2  11     2734.31     2547.52    128.71 o
   0   2  11     1720.00     1761.13    107.52 o
   1   2  11    11364.82    11225.25    113.01 o
   2   2  11     1973.94     1980.88     61.22 o
   3   2  11     3175.47     3235.80     64.36 o
   4   2  11     3754.69     3806.37     77.70 o
   5   2  11      633.75      658.59     39.63 o
   6   2  11      243.90      243.00     24.25 o
   7   2  11      611.70      572.92    107.52 o
   8   2  11        0.60       29.82    115.37 o
  -4   3  11     1182.99     1372.65    122.43 o
  -3   3  11     1438.11     1524.12    134.20 o
  -2   3  11     1815.33     1993.44    132.63 o
  -1   3  11     2077.09     2165.31    120.86 o
   0   3  11     1433.68     1363.23    101.24 o
   1   3  11      677.21      682.79     83.98 o
   2   3  11       10.79      -23.54     67.49 o
   3   3  11        3.36      -10.20     35.32 o
   4   3  11      540.96      522.69     43.16 o
   5   3  11      523.35      556.54     41.03 o
   6   3  11     1512.38     1353.26    112.62 o
   7   3  11     1459.38     1494.29     56.51 o
   8   3  11     1855.70     2074.27    153.82 o
   9   3  11     2978.53     3233.45    191.50 o
  -3   4  11        4.89      -25.11     96.53 o
  -2   4  11       65.01        1.57     85.55 o
  -1   4  11      822.78      707.12     99.67 o
   0   4  11     1573.23     1339.68    113.80 o
   1   4  11      861.94      847.60     94.96 o
   2   4  11     4549.09     4310.39     93.39 o
   3   4  11     2496.56     2416.60     65.69 o
   4   4  11     2528.54     2663.67     83.19 o
   5   4  11     3394.86     3540.66    197.77 o
   6   4  11     2085.41     2168.45     72.99 o
   7   4  11     1543.04     1462.90     65.14 o
   8   4  11      497.01      508.56     51.80 o
   9   4  11     1367.91     1209.40    165.60 o
  -3   5  11     1373.70     1513.13    146.76 o
  -2   5  11     1599.63     1637.13    126.36 o
  -1   5  11     6461.94     6375.07    196.20 o
   0   5  11     4808.09     4647.69    156.18 o
   1   5  11     2683.43     2583.82     66.52 o
   2   5  11     2267.03     2246.95    178.94 o
   3   5  11     1903.55     1865.29    100.85 o
   4   5  11      214.02      251.93     72.99 o
   5   5  11      111.01      114.15     29.35 o
   6   5  11        4.20       28.78     28.28 o
   7   5  11       65.06       69.06     50.23 o
   8   5  11       96.59       87.90     51.80 o
   9   5  11      171.84      186.79    131.85 o
  -2   6  11      649.05      699.27    133.42 o
  -1   6  11      639.32      519.55    109.87 o
   0   6  11      122.11      153.82     84.76 o
   1   6  11        7.72      -10.13     36.83 o
   2   6  11      181.30      153.38     39.78 o
   3   6  11      405.04      360.33     62.79 o
   4   6  11      414.79      439.24     41.07 o
   5   6  11     1616.60     1635.82     64.01 o
   6   6  11     2620.94     2659.23     76.74 o
   7   6  11     3815.20     4032.04    198.17 o
   8   6  11     2918.81     3207.55    191.50 o
   9   6  11      444.49      399.47    127.14 o
  -2   7  11      298.38      247.22    127.93 o
  -1   7  11      408.02      354.74    121.65 o
   0   7  11     3142.83     3145.55    156.96 o
   1   7  11     2390.52     2510.17    165.60 o
   2   7  11     2437.85     2519.44     76.66 o
   3   7  11     2325.48     2452.55    125.57 o
   4   7  11     2816.21     2815.46     55.52 o
   5   7  11     1289.54     1415.22     65.60 o
   6   7  11      688.53      724.86     60.04 o
   7   7  11     1367.67     1331.73     69.17 o
   8   7  11       97.91      189.14     91.04 o
   9   7  11        6.18      -57.29     84.76 o
  -1   8  11     1189.95     1117.58    122.43 o
   0   8  11     1372.68     1507.63    121.65 o
   1   8  11     1771.28     1895.33    127.93 o
   2   8  11     1167.09     1190.45     48.84 o
   3   8  11      140.42       72.99     93.39 o
   4   8  11       23.54       53.19     47.66 o
   5   8  11      114.99      106.27     49.92 o
   6   8  11      941.39      857.49     64.87 o
   7   8  11      385.52      379.07     81.62 o
   8   8  11     1585.19     1445.63    115.37 o
   9   8  11     1162.13     1320.06    118.51 o
   0   9  11        3.85       41.60    113.01 o
   1   9  11      255.74      341.40    120.86 o
   2   9  11      801.16     1061.86    125.57 o
   3   9  11     2017.17     2015.98     68.24 o
   4   9  11     2354.56     2364.41     77.67 o
   5   9  11     2283.57     2245.02     78.25 o
   6   9  11     1541.62     1654.96     77.32 o
   7   9  11      646.29      795.02    102.81 o
   8   9  11     1965.47     2123.72    133.42 o
   1  10  11     1333.11     1450.34    143.62 o
   2  10  11     1162.85     1196.06    132.63 o
   3  10  11      782.11      855.46    103.20 o
   4  10  11     2551.17     2478.99    127.14 o
   5  10  11      642.75      744.37     67.73 o
   6  10  11      297.66      303.26     60.77 o
   7  10  11       43.13       87.11     91.82 o
   3  11  11      145.69      211.12    123.22 o
   4  11  11      303.09      294.51     59.03 o
   5  11  11     1045.89     1004.67     75.75 o
   6  11  11      592.22      551.69     75.34 o
   0  -4  12      295.49      366.51    165.60 o
   1  -4  12        6.00      -30.33     65.43 o
   2  -4  12       42.61      -53.46     77.30 o
  -2  -3  12      219.08      222.57     89.08 o
  -1  -3  12      602.10      767.53     86.98 o
   0  -3  12     1504.70     1730.79    242.12 o
   1  -3  12     2197.94     2248.05    351.60 o
   2  -3  12      989.15      918.24     78.90 o
   3  -3  12     1280.88     1397.25     86.41 o
   4  -3  12     1291.07     1356.99    113.80 o
  -2  -2  12     2378.69     2480.81    137.34 o
  -1  -2  12     2166.34     2426.42    226.81 o
   0  -2  12     1727.10     1848.72    191.89 o
   1  -2  12     1390.24     1392.73    135.77 o
   2  -2  12      880.28      888.30     92.22 o
   3  -2  12       94.47       83.61     64.75 o
   4  -2  12       22.16       23.43     60.92 o
   5  -2  12       26.39        6.88     55.69 o
  -3  -1  12      781.20     1032.82    126.36 o
  -2  -1  12       87.00       68.28     90.25 o
  -1  -1  12       48.73       35.32     88.68 o
   0  -1  12       35.91       49.44     72.99 o
   1  -1  12       33.04       68.69     87.51 o
   2  -1  12      730.97      827.42     67.10 o
   3  -1  12     2104.68     2109.53     60.46 o
   4  -1  12     1948.98     1793.83    131.06 o
   5  -1  12     2366.48     2224.76    180.51 o
   6  -1  12     2016.06     1982.45    131.06 o
  -3   0  12      514.59      588.61    113.01 o
  -2   0  12     1161.75     1334.19    120.08 o
  -1   0  12     1382.48     1322.42    105.95 o
   0   0  12      831.08     1218.82     68.28 o
   1   0  12     2175.59     2236.73    107.52 o
   2   0  12     3559.88     3661.17     83.98 o
   3   0  12     2981.66     2948.56     75.34 o
   4   0  12      489.41      562.09     77.70 o
   5   0  12      735.78      655.23     62.39 o
   6   0  12      213.93      183.65    100.46 o
   7   0  12       11.75       44.73    106.74 o
  -3   1  12     1980.52     1778.40    133.42 o
  -2   1  12     1589.66     1521.76    123.22 o
  -1   1  12     1890.74     1830.98    122.43 o
   0   1  12      656.06      583.12     91.82 o
   1   1  12      112.37      106.74     72.99 o
   2   1  12      158.77      117.72     34.53 o
   3   1  12        1.98       -8.70     31.83 o
   4   1  12      523.99      556.72     43.98 o
   5   1  12      774.73      714.28     71.42 o
   6   1  12     1718.49     1809.00    131.06 o
   7   1  12     1288.72     1415.03    132.63 o
  -3   2  12        6.55       -3.92     98.10 o
  -2   2  12       47.56       15.70     93.39 o
  -1   2  12      107.42      108.30     87.90 o
   0   2  12       85.73      204.84     87.90 o
   1   2  12     1556.58     1538.24     99.67 o
   2   2  12     2020.53     1995.01     63.57 o
   3   2  12     2615.42     2650.33     71.42 o
   4   2  12     3579.93     3671.38     86.33 o
   5   2  12     1779.09     1791.01     73.77 o
   6   2  12     2788.38     2885.77    147.55 o
   7   2  12     1337.94     1532.75    144.41 o
   8   2  12      908.61     1025.76    140.48 o
  -3   3  12      741.59      695.35    125.57 o
  -2   3  12     1172.37     1230.59    120.08 o
  -1   3  12     1557.56     1539.81    117.72 o
   0   3  12     2046.87     2177.08    127.93 o
   1   3  12     4276.67     4203.48    143.62 o
   2   3  12      837.35      893.91     90.25 o
   3   3  12     1480.35     1542.95     79.27 o
   4   3  12      775.34      716.54     52.58 o
   5   3  12      104.78      150.52     40.62 o
   6   3  12       31.93        7.85     42.38 o
   7   3  12      196.75      240.94    120.86 o
   8   3  12      261.38      292.74    108.30 o
  -2   4  12      485.91      500.71    116.15 o
  -1   4  12      450.78      478.74     95.75 o
   0   4  12      214.61      200.91     88.68 o
   1   4  12      185.51      111.44     86.33 o
   2   4  12     1449.42     1253.35    105.17 o
   3   4  12       38.05       13.90     42.97 o
   4   4  12     1152.55     1154.68     93.00 o
   5   4  12     2668.10     2897.55     84.76 o
   6   4  12     2775.74     2887.34     83.98 o
   7   4  12     3396.26     3544.24     87.11 o
   8   4  12     1387.90     1556.29    167.17 o
  -2   5  12      370.85      352.38    117.72 o
  -1   5  12     1299.29     1382.85    135.77 o
   0   5  12     1427.41     1468.39    130.28 o
   1   5  12     1549.39     1628.50    120.86 o
   2   5  12     3088.32     2856.70    107.52 o
   3   5  12     1517.17     1557.86    103.60 o
   4   5  12     2942.85     2957.32    204.44 o
   5   5  12     1918.16     2088.40     84.76 o
   6   5  12     1412.31     1411.10     74.56 o
   7   5  12      252.94      266.05     58.86 o
   8   5  12      268.29      255.85    144.41 o
  -1   6  12     2089.97     2231.24    142.05 o
   0   6  12     1355.27     1393.84    135.77 o
   1   6  12     1027.79     1023.40    105.17 o
   2   6  12      513.58      599.60    102.81 o
   3   6  12      162.94      193.07     77.70 o
   4   6  12      591.97      561.14     91.82 o
   5   6  12       32.97       49.44     70.63 o
   6   6  12      193.55      182.08     71.42 o
   7   6  12      738.40      739.30     69.85 o
   8   6  12     2358.78     2393.69     88.68 o
  -1   7  12       28.87        0.00    120.08 o
   0   7  12      177.73      232.31    105.17 o
   1   7  12       16.37       -5.49    104.38 o
   2   7  12      341.10      328.05     87.90 o
   3   7  12      961.36      969.25    105.17 o
   4   7  12     2499.66     2551.44    125.57 o
   5   7  12     2693.59     2748.43    122.43 o
   6   7  12     2689.84     2798.84     82.68 o
   7   7  12     2112.81     2257.34    152.25 o
   8   7  12      931.95      852.31     85.55 o
   0   8  12     1481.86     1518.62    145.98 o
   1   8  12      837.12      733.80    126.36 o
   2   8  12     1054.24     1064.21    110.66 o
   3   8  12     1709.31     1838.83    126.36 o
   4   8  12     1285.28     1383.33     63.93 o
   5   8  12      757.77      822.17     71.81 o
   6   8  12       62.58       66.13     52.50 o
   7   8  12        4.27       -6.99     53.24 o
   8   8  12       20.58        4.18     58.88 o
   1   9  12      239.50      215.04    105.95 o
   2   9  12      173.35      168.74    116.15 o
   3   9  12       33.28       47.09     97.32 o
   4   9  12      132.65      115.87     48.06 o
   5   9  12      680.31      685.55     61.47 o
   6   9  12     1350.29     1307.39     74.52 o
   7   9  12      841.88      788.69     69.36 o
   3  10  12      278.64      389.27    107.52 o
   4  10  12     1239.73     1376.82     69.14 o
   5  10  12     1474.36     1455.81    104.77 o
   6  10  12     1907.25     1943.78     88.68 o
   0  -2  13     1376.42     1546.27    185.61 o
   1  -2  13     1879.61     2735.87    208.76 o
   2  -2  13     2218.98     2425.06     99.14 o
   3  -2  13     1286.97     1198.99     84.93 o
  -1  -1  13      743.07      974.74    109.09 o
   0  -1  13      533.90      748.76     80.05 o
   1  -1  13      439.81      539.33    144.80 o
   2  -1  13      286.80      323.93     66.44 o
   3  -1  13       30.50       35.41     65.13 o
   4  -1  13       30.75       -8.25     64.30 o
  -1   0  13      121.73       88.68     93.39 o
   0   0  13      221.41      222.89     86.33 o
   1   0  13      941.08     1052.44     92.61 o
   2   0  13      900.16      993.92     86.33 o
   3   0  13     2038.49     2418.39    308.43 o
   4   0  13     2867.98     2903.62    158.14 o
   5   0  13     1577.65     1492.64     81.67 o
  -1   1  13     1759.31     1649.69    119.29 o
   0   1  13     2999.12     2877.14    130.28 o
   1   1  13      545.37      533.68     83.98 o
   2   1  13      985.76     1155.25     65.92 o
   3   1  13      524.48      536.82     54.15 o
   4   1  13      420.90      426.75     70.66 o
   5   1  13      442.91      395.29     64.78 o
   6   1  13      224.80      228.38    104.38 o
  -1   2  13      396.38      466.18     94.96 o
   0   2  13      571.01      612.16    100.46 o
   1   2  13       75.92       88.68     80.05 o
   2   2  13      205.14      248.79     57.29 o
   3   2  13      948.82      941.78     63.57 o
   4   2  13      747.75      789.53     58.08 o
   5   2  13     1262.40     1216.08    135.77 o
   6   2  13      375.91      491.30    104.38 o
   7   2  13     1497.60     1696.78    143.62 o
  -1   3  13      469.77      523.47    106.74 o
   0   3  13      354.34      370.43     98.10 o
   1   3  13     2070.81     2069.56    120.08 o
   2   3  13     2829.01     2953.27    126.36 o
   3   3  13     1957.77     2245.36    120.86 o
   4   3  13     1254.60     1291.02     71.42 o
   5   3  13     2350.03     2759.33    124.00 o
   6   3  13     1340.69     1367.15    134.99 o
   7   3  13      983.94      996.72    131.06 o
  -1   4  13     1059.96     1288.67    116.15 o
   0   4  13     1070.66     1260.42    127.14 o
   1   4  13      704.25      744.79     98.89 o
   2   4  13      882.55      896.26    103.60 o
   3   4  13       59.31       55.72     80.84 o
   4   4  13       21.00      -33.75     58.08 o
   5   4  13        1.42      -31.39     56.51 o
   6   4  13       99.06      105.95     51.80 o
   7   4  13      511.66      762.06    138.13 o
  -1   5  13       12.15       80.05    113.80 o
   0   5  13      374.61      173.44     95.75 o
   1   5  13      511.86      401.04     98.89 o
   2   5  13      467.33      527.40    105.95 o
   3   5  13     3534.10     3334.69    137.34 o
   4   5  13      586.94      694.56     87.11 o
   5   5  13     1444.58     1468.39     94.18 o
   6   5  13     2244.80     2404.68     89.47 o
   7   5  13      947.09      956.69     68.28 o
   0   6  13     1273.11     1182.72    120.86 o
   1   6  13     2307.69     2196.70    136.56 o
   2   6  13     1496.80     1615.94    120.08 o
   3   6  13     1949.18     1958.90    119.29 o
   4   6  13      726.37      693.78     91.04 o
   5   6  13     1579.49     1507.63    103.60 o
   6   6  13      710.21      754.21     86.33 o
   7   6  13      280.48      218.18     70.63 o
   1   7  13       15.25       -1.57    109.09 o
   2   7  13        2.78      -41.60     87.90 o
   3   7  13       95.72       46.30     83.98 o
   4   7  13      449.94      341.40     94.18 o
   5   7  13      394.26      413.60     89.47 o
   6   7  13      680.44      718.89     90.25 o
   7   7  13     1268.99     1179.58     94.96 o
   2   8  13     1840.41     1681.08    127.93 o
   3   8  13     1451.54     1491.94    132.63 o
   4   8  13     2018.79     2038.17    133.42 o
   5   8  13     2062.39     2098.60    127.93 o
   6   8  13      874.31      834.26    103.60 o
   3   9  13      744.97      750.29    107.52 o
   4   9  13      327.00      244.08    104.38 o
   5   9  13       40.24       74.38     53.60 o
   2   0  14        1.99       81.62    126.36 o
   1   1  14     1223.45     1299.66    103.60 o
   2   1  14     1306.15     1276.90     94.96 o
   3   1  14     1415.99     1741.79    175.01 o
   4   1  14      839.83     1014.91    109.09 o
   1   2  14     1884.54     1827.06    113.01 o
   2   2  14     1323.81     1297.30     98.10 o
   3   2  14      401.11      412.81     59.65 o
   4   2  14       49.81       93.22     74.95 o
   5   2  14      250.08      262.13    102.81 o
   1   3  14      537.13      493.65    100.46 o
   2   3  14       75.89       44.73     78.48 o
   3   3  14      484.44      469.32     84.76 o
   4   3  14     1704.86     1889.06     80.84 o
   5   3  14     1475.02     1670.88    142.05 o
   1   4  14     1104.23     1302.80    117.72 o
   2   4  14     1604.39     1616.72    116.15 o
   3   4  14     1169.84     1222.75    102.81 o
   4   4  14     1030.26     1025.76     94.96 o
   5   4  14      991.72      947.27     73.77 o
   6   4  14       66.26       -6.28    116.94 o
   1   5  14      251.83      239.37     98.10 o
   2   5  14       80.08       34.53    101.24 o
   3   5  14       41.76      -24.33     91.04 o
   4   5  14       53.37       40.81     79.27 o
   5   5  14      271.07      286.46     76.13 o
   6   5  14      903.51     1024.19     72.20 o
   2   6  14      522.49      459.12    102.81 o
   3   6  14     2048.21     2069.56    134.99 o
   4   6  14      437.63      496.79     91.82 o
   5   6  14     1710.20     1778.40    112.23 o
   3   7  14     1570.42     1593.18    130.28 o
   4   7  14       48.08      130.28     98.10 o
   5   7  14      410.74      462.26     91.82 o
 
